# Supplementary material for: Identifying a Ferroptosis-Related Gene Signature for Predicting Biochemical Recurrence of Prostate Cancer
Source: Front Cell Dev Biol. 2021 Oct 29;9:666025. doi: 10.3389/fcell.2021.666025 (PMC8586218; doi:10.3389/fcell.2021.666025)
Supplement: Supplementary file 1 [file Table_1.XLSX]

## Sheet: Sheet1
gene	conMean	treatMean	logFC	pValue	fdr
ABCC1	11.3303	14.8978	0.394914	1.82415e-05	4.44637e-05
ACACA	13.7446	24.4905	0.833359	2.60167e-12	1.84482e-11
ACO1	10.957	7.96894	-0.459387	1.01364e-06	3.04093e-06
ACSF2	6.47672	2.61776	-1.30693	6.22612e-18	1.61879e-16
ACSL3	35.6253	49.2177	0.466274	0.00252181	0.00427611
ACSL4	7.12019	3.37873	-1.07543	1.35107e-15	1.50548e-14
AIFM2	3.8326	2.24125	-0.774018	1.15256e-17	1.81276e-16
AKR1C1	0.624799	0.555721	-0.169032	0.000150482	0.00029344
AKR1C2	0.634586	0.295359	-1.10335	4.63508e-10	2.2596e-09
ALOX12	0.392214	0.496218	0.339334	0.00370926	0.00602756
ALOX15	0.601629	2.17659	1.85513	6.60371e-06	1.66158e-05
CBS	0.260228	0.622608	1.25855	1.90225e-06	5.29913e-06
CD44	23.1465	19.7717	-0.227356	0.00335698	0.00557116
CRYAB	48.7748	18.4076	-1.40583	2.83595e-21	2.21204e-19
CS	19.7199	24.1099	0.289974	4.41357e-09	1.63933e-08
EMC2	8.18239	9.39121	0.198789	0.00532269	0.00847286
FADS2	37.7371	15.0277	-1.32836	1.61219e-11	9.67311e-11
FANCD2	0.743339	1.08968	0.551818	4.79913e-08	1.62753e-07
FDFT1	38.2114	29.4873	-0.373911	8.36752e-05	0.000176396
FTH1	160.361	140.532	-0.190423	4.12265e-06	1.07189e-05
G6PD	9.33185	11.1416	0.255725	4.31048e-05	9.88874e-05
GCLC	7.5324	6.11071	-0.30177	0.000119183	0.000244638
GCLM	3.68229	3.46517	-0.0876746	0.0167288	0.0243507
GLS2	0.26532	0.170182	-0.640659	4.21717e-09	1.63933e-08
GPX4	99.754	127.478	0.353797	6.24357e-05	0.000139142
HSBP1	11.9137	13.4012	0.169744	0.0242567	0.0331934
HSPB1	418.177	249.197	-0.74683	2.22967e-09	9.66191e-09
KEAP1	22.591	25.9551	0.20027	6.0712e-07	1.89421e-06
MT1G	123.913	104.369	-0.247633	0.0232067	0.0323237
NCOA4	106.989	82.5495	-0.374126	0.0252244	0.0339224
NFE2L2	22.892	15.2103	-0.5898	1.16202e-17	1.81276e-16
NFS1	3.65811	4.68518	0.357003	1.57743e-12	1.2304e-11
NOX1	2.06126	0.808686	-1.34987	0.000185193	0.000352318
PEBP1	247.882	292.422	0.238395	0.000230722	0.000428483
PGD	28.0415	32.8278	0.227357	0.00013526	0.00027052
PHKG2	3.86427	4.74348	0.295752	6.97889e-05	0.000151209
PTGS2	51.5757	8.04648	-2.68026	3.1473e-10	1.63659e-09
RPL8	681.537	1053.19	0.627903	8.55244e-10	3.92406e-09
SAT1	151.322	232.037	0.616731	1.18104e-06	3.41189e-06
SLC1A5	74.8279	83.6539	0.160856	0.0193427	0.0274315
SLC7A11	0.457667	1.36394	1.57541	9.51418e-15	9.27633e-14
STEAP3	7.33629	4.38983	-0.740885	2.93626e-12	1.90857e-11
TFRC	5.71842	4.54209	-0.332261	0.000268335	0.000486748
TP53	14.5485	17.2174	0.243001	0.000494406	0.000876447
ZEB1	5.6227	3.03858	-0.887867	3.05308e-10	1.63659e-09
ACSL1	37.1445	47.7833	0.363358	0.00192336	0.00333382
ACSL6	2.26269	0.0942895	-4.5848	2.70725e-06	7.28157e-06
ATG5	12.7728	9.10249	-0.488743	3.44702e-08	1.22213e-07
FTL	1254.97	1662.81	0.405965	4.09877e-09	1.63933e-08
MAP1LC3B	16.5879	11.6892	-0.50496	3.1704e-20	1.23646e-18
PCBP2	31.1516	36.2741	0.21963	1.79841e-07	5.84484e-07
PRNP	77.1308	42.3798	-0.863932	7.71153e-16	1.0025e-14
SAT2	36.6768	43.8959	0.25922	0.0108273	0.0162409
SLC39A14	7.60282	6.37178	-0.254839	3.35827e-05	7.93773e-05
SLC39A8	3.79955	5.40698	0.508996	0.0168582	0.0243507
SLC40A1	31.3258	17.021	-0.880033	6.51892e-13	5.64973e-12
TF	1.42883	1.01707	-0.490407	0.0058229	0.00908373
VDAC3	23.2944	21.4541	-0.118733	0.00939692	0.0143718
