# Supplementary material for: Identifying a Ferroptosis-Related Gene Signature for Predicting Biochemical Recurrence of Prostate Cancer
Source: Front Cell Dev Biol. 2021 Oct 29;9:666025. doi: 10.3389/fcell.2021.666025 (PMC8586218; doi:10.3389/fcell.2021.666025)
Supplement: Supplementary file 2 [file Table_2.XLSX]

## Sheet: Sheet1
id	HR	HR.95L	HR.95H	pvalue
AIFM2	1.52306	1.27471	1.81979	3.61145e-06
AKR1C1	1.18813	1.11003	1.27174	6.7443e-07
AKR1C2	1.40695	1.23062	1.60854	5.80786e-07
AKR1C3	1.07664	1.03538	1.11954	0.000212384
ALOX12	2.43219	1.30524	4.53216	0.00512899
CBS	1.53102	1.13742	2.06083	0.00496691
CS	1.05588	1.01757	1.09563	0.0039335
DPP4	0.987364	0.979609	0.99518	0.00157315
EMC2	1.0753	1.01434	1.13992	0.0147676
FADS2	1.01077	1.00132	1.02031	0.0253557
FANCD2	1.7105	1.29244	2.26378	0.000173995
FTH1	1.00881	1.00376	1.01388	0.000605948
G6PD	1.12269	1.04827	1.2024	0.000943188
HMOX1	1.06443	1.02566	1.10466	0.000971416
MT1G	0.995861	0.992743	0.998989	0.00954585
NCOA4	0.991793	0.983724	0.999929	0.048043
NFS1	1.39417	1.17301	1.65702	0.000162762
SLC1A5	0.982417	0.973183	0.991739	0.000231731
SQLE	1.02875	1.00016	1.05817	0.0487013
TFRC	1.08669	1.01009	1.1691	0.0258104
CYBB	1.05191	1.01039	1.09514	0.0137818
PCBP2	1.04014	1.00863	1.07263	0.0121711
