# Supplementary material for: Identifying a Ferroptosis-Related Gene Signature for Predicting Biochemical Recurrence of Prostate Cancer
Source: Front Cell Dev Biol. 2021 Oct 29;9:666025. doi: 10.3389/fcell.2021.666025 (PMC8586218; doi:10.3389/fcell.2021.666025)
Supplement: Supplementary file 3 [file Table_3.XLSX]

## Sheet: TCGA-risk
id	bRFS_time	BCR_state	AIFM2	AKR1C1	AKR1C2	CBS	FANCD2	FTH1	G6PD	NFS1	SLC1A5	riskScore	risk
TCGA-ZG-A9LU	1.5863	0	5.57404	2.23046	1.98125	2.25353	2.83698	144	9.36422	6.68383	96.674	1.77725	high
TCGA-EJ-5531	3.48767	0	4.26915	2.20417	2.08685	3.34655	3.14979	109.409	11.8442	5.69197	96.4403	1.41221	low
TCGA-EJ-7785	3.22466	0	4.4558	2.19775	2.0335	2.57653	2.77813	65.1126	7.21712	3.69748	58.3671	1.35998	low
TCGA-G9-6363	3.77534	0	3.78048	2.16073	2.14	2.45682	2.51599	148.797	7.85002	6.28409	29.0307	1.78067	high
TCGA-H9-A6BX	2.57808	0	6.73855	3.0663	2.333	2.43168	2.83208	129.576	9.22211	5.21089	48.2141	2.15925	high
TCGA-V1-A8WN	2.53151	0	4.37006	2.07188	1.98287	3.00536	2.87674	76.9194	11.5662	5.16958	55.2142	1.57777	high
TCGA-KK-A8IL	1.72055	0	4.05421	2.28586	2.08737	2.98917	2.94257	109.835	8.4776	4.81755	83.0228	1.31846	low
TCGA-EJ-A65F	1.53425	1	3.57961	2.14022	2.02922	2.58287	2.88966	96.5391	9.05036	6.46256	13.7076	1.84299	high
TCGA-G9-6338	5.55616	0	4.14567	2.18924	2.83259	2.71636	2.25429	84.661	6.68602	4.75635	59.3784	1.48349	low
TCGA-V1-A8MK	1.39178	1	4.9387	1.99822	1.99329	3.35848	2.73393	108.286	10.3403	5.6373	79.012	1.62373	high
TCGA-EJ-7331	2.03288	1	3.87846	2.20259	2.02382	3.42336	2.95099	71.4269	9.34252	5.1009	50.0339	1.51617	low
TCGA-G9-6377	2.62466	0	3.59046	1.89224	1.93867	2.2478	2.53462	54.0162	10.2892	4.92751	97.1814	1.09621	low
TCGA-EJ-5525	3.05479	1	3.45553	3.15939	2.23286	2.23039	3.4869	99.7122	6.7237	5.94861	28.674	1.70865	high
TCGA-CH-5751	2.91781	0	4.56375	2.15557	1.92699	2.96879	5.18871	92.6533	7.82214	6.70071	16.4938	2.06164	high
TCGA-CH-5753	0.0849315	0	4.8415	1.93125	1.91203	2.23164	2.79516	72.4515	6.40759	5.45778	43.9987	1.73601	high
TCGA-EJ-A8FS	0.728767	1	3.35396	2.05512	1.97844	3.19229	3.21322	78.1989	10.7477	7.73469	96.2439	1.48399	low
TCGA-HC-7080	3.03014	0	3.19746	1.87709	1.87846	2.82903	3.14755	91.6005	9.3496	8.23841	91.4427	1.52798	low
TCGA-J9-A52E	0.884932	0	5.70883	2.0361	1.96216	2.67633	3.44144	124.654	12.2904	7.32999	140.356	1.63147	high
TCGA-HC-A9TE	0.591781	1	5.52255	3.46934	2.85591	2.5483	2.8713	120.815	9.7174	7.28657	12.5445	2.46516	high
TCGA-X4-A8KS	2.68219	0	4.09912	2.06191	2.03805	2.72765	2.47736	28.3791	7.40781	5.09198	54.8094	1.48865	low
TCGA-CH-5788	2.24932	1	4.0088	1.86354	1.89497	5.35209	4.65361	52.6176	9.10354	6.23444	93.0442	1.46391	low
TCGA-G9-7510	3.24658	0	4.09667	2.08345	2.07115	2.67071	2.78651	139.453	9.3548	5.66047	109.121	1.27515	low
TCGA-TP-A8TT	1.4411	0	4.0716	2.03835	1.90817	2.58364	2.53584	106.038	11.6922	6.31107	35.4386	1.78485	high
TCGA-HC-8256	2.35616	0	3.14049	1.98157	1.91478	2.64786	2.83944	68.7283	9.82288	6.71864	65.6952	1.45964	low
TCGA-VP-A876	9.13151	0	3.88231	2.07808	2.03525	2.41299	2.85354	71.0751	7.43794	5.4052	47.1195	1.53961	low
TCGA-YL-A8S8	1.86027	1	4.32637	2.02197	1.98551	4.02527	3.2651	66.5634	10.694	9.05109	52.8633	2.1363	high
TCGA-VP-A87H	1.81644	0	3.66003	2.21998	1.9295	4.32131	4.83158	76.2776	9.59585	6.42059	88.58	1.44742	low
TCGA-2A-A8VL	1.70137	0	4.78639	2.02574	1.9904	3.11119	2.53153	98.8892	11.2603	4.87735	60.3056	1.59533	high
TCGA-KK-A8I6	1.83014	0	4.7226	2.10213	1.99961	3.19673	2.80885	125.057	13.5761	5.8161	76.4152	1.63314	high
TCGA-M7-A722	2.90411	1	3.79289	2.11591	1.95858	2.49865	3.15185	76.9624	7.69391	6.02919	63.7892	1.5102	low
TCGA-2A-A8VV	1.83836	0	3.92048	2.16169	1.93724	2.60856	2.80672	66.5192	11.9086	5.33362	48.1632	1.54285	low
TCGA-G9-6371	3.3589	0	3.2482	1.95626	1.91376	2.86441	2.79972	63.353	9.7975	5.82174	97.6008	1.16889	low
TCGA-J4-A67K	2.75068	0	4.11369	2.38402	2.05939	2.62804	2.68511	104.432	8.46597	5.36505	64.6709	1.50783	low
TCGA-EJ-7125	7.80822	0	3.35248	1.93431	2.00861	2.78557	3.17327	103.471	9.10415	5.94622	60.1988	1.44363	low
TCGA-V1-A9OY	2.92329	0	4.47342	2.64179	2.3144	2.87305	2.91891	115.545	12.9018	5.64353	72.9166	1.61211	high
TCGA-ZG-A9LN	0.315068	0	5.42351	2.1136	2.01209	2.3147	2.95146	137.808	9.073	5.51293	49.653	1.86493	high
TCGA-KK-A6E6	9.44384	0	4.15771	2.12178	2.02597	2.38682	2.45636	111.575	7.78803	4.61164	48.9054	1.48682	low
TCGA-CH-5748	0.0849315	0	3.30552	1.9105	1.90936	3.0813	3.18433	62.8453	9.93026	5.84893	83.7817	1.27125	low
TCGA-CH-5743	1.16438	0	4.52575	2.02612	1.99284	2.31537	2.9657	147.217	7.95146	4.74527	82.3174	1.37981	low
TCGA-KK-A8IC	2.90411	1	5.19443	2.77121	2.08878	3.38474	3.12385	161.572	12.9945	5.03175	76.4395	1.67258	high
TCGA-EJ-A8FU	0.378082	0	4.61013	2.17612	2.06571	2.97442	2.74704	118.73	9.42965	5.33129	56.9177	1.65316	high
TCGA-V1-A9ZR	3.72877	1	4.62857	2.26547	2.07356	2.70191	2.77836	204.742	7.67932	6.45668	26.5501	2.01188	high
TCGA-EJ-A65B	1.94521	0	4.29112	2.34056	2.1082	2.769	2.33953	128.178	12.5393	5.66312	88.1571	1.46	low
TCGA-CH-5764	0.0849315	0	4.26426	1.92756	2.15304	2.43761	2.93379	70.9123	8.76704	5.14323	40.9269	1.6182	high
TCGA-VN-A88M	0.517808	0	3.67128	2.15114	1.96869	3.6334	2.61156	53.4203	12.0448	4.7528	62.6324	1.35118	low
TCGA-EJ-5503	3.81096	0	5.11871	2.03563	2.00707	2.45924	2.8274	137.095	11.0757	4.94179	82.5972	1.53074	low
TCGA-J4-A67L	2.10959	0	3.98694	2.29996	2.11212	2.95743	2.66634	154.364	16.309	4.76464	81.5504	1.33421	low
TCGA-EJ-5530	5.01918	0	3.59808	2.03918	2.02907	2.41563	2.93254	83.5613	11.2111	4.76295	46.9462	1.4046	low
TCGA-QU-A6IO	10.1808	0	4.67306	2.0457	2.10429	2.53675	2.6744	93.23	7.58965	4.26328	116.404	1.13424	low
TCGA-VP-A879	1.99452	0	4.85545	2.39258	2.25578	2.81121	2.72625	108.214	9.24744	4.80766	63.2801	1.60476	high
TCGA-V1-A9O5	0.339726	1	3.94949	8.79246	2.91173	2.43856	4.60255	159.759	24.1382	6.90805	51.0484	2.18424	high
TCGA-VP-A878	5.04932	1	3.96036	2.57489	2.30545	3.46959	3.21518	91.0453	8.97185	5.79287	110.208	1.30468	low
TCGA-4L-AA1F	0.958904	0	4.59618	4.18428	4.11853	2.29454	2.63097	279.536	10.0092	4.44108	4.06226	2.07801	high
TCGA-KC-A7F6	0.720548	0	5.04572	2.11248	2.00484	5.06604	2.62115	107.251	13.2053	6.81325	65.8327	1.94224	high
TCGA-KK-A8IK	5.62192	0	3.81247	1.86307	1.91958	2.53326	3.22695	79.1885	8.4445	5.26682	54.9607	1.45086	low
TCGA-EJ-A65E	1.14247	0	4.48986	1.9518	1.95784	2.57539	3.29219	93.0993	8.7746	7.15382	69.2494	1.77027	high
TCGA-EJ-7792	3.82466	0	4.2694	2.5256	2.20159	2.77458	2.48452	90.5389	8.5803	5.2308	57.8146	1.57584	high
TCGA-KK-A8I8	2.64932	0	4.29209	1.93032	1.95778	2.62726	2.8625	90.0576	9.07379	7.14091	38.9789	1.91051	high
TCGA-V1-A8WL	5.33699	0	4.03249	2.14259	2.07263	2.88166	2.77519	86.6936	10.5269	6.21601	83.2813	1.49054	low
TCGA-YL-A8HJ	4.4137	0	4.81304	2.75184	2.2898	2.47635	2.98675	110.528	9.95826	4.9299	35.7822	1.79235	high
TCGA-KK-A59Z	7.2	0	4.19061	2.04497	2.02549	2.65693	2.48371	88.9111	6.97964	4.38799	82.3994	1.25667	low
TCGA-HC-7749	1.98356	0	4.4552	1.97093	2.09849	3.16711	2.91999	135.027	13.1555	6.01989	46.3371	1.78846	high
TCGA-HC-A6AP	0.194521	0	4.61338	2.48324	2.29773	3.21528	2.80393	130.458	11.8956	5.67184	88.282	1.55339	high
TCGA-QU-A6IM	3.41644	0	5.52802	2.07965	2.02632	2.48839	2.58873	71.1203	9.54389	4.388	134.621	1.20564	low
TCGA-EJ-7314	3.15068	0	3.6599	1.88973	1.89569	2.45046	2.76738	103.754	11.7334	5.39297	73.6842	1.33515	low
TCGA-J4-AATV	1.51507	0	4.65902	2.56841	2.33368	2.60311	2.78162	155.289	8.46847	5.16335	57.76	1.6666	high
TCGA-H9-7775	0.506849	0	3.66402	2.06443	1.95999	2.85701	2.41762	92.9383	10.6028	5.38342	72.9918	1.35601	low
TCGA-EJ-A65J	1.23562	0	3.23113	1.91281	1.91193	4.09441	2.80142	157.972	13.2436	5.98815	42.2159	1.58436	high
TCGA-KK-A7AP	0.536986	0	4.76916	1.89777	1.89105	5.746	2.79923	129.798	12.0384	5.8539	56.4934	1.81771	high
TCGA-YL-A8HL	4.28767	0	3.41578	2.38494	1.99296	2.6979	2.99881	130.045	13.4635	5.03286	25.4101	1.5756	high
TCGA-EJ-5518	5.80274	0	3.25333	2.11739	2.23246	3.24674	3.29081	92.1761	11.7495	7.13951	67.021	1.58134	high
TCGA-HC-A632	0.167123	0	3.50313	2.00728	2.47726	2.26909	2.83236	105.664	7.63405	5.20311	59.1469	1.38835	low
TCGA-ZG-A9LZ	1.89589	1	6.08094	2.20056	2.00888	2.57953	2.75435	105.794	10.1505	5.59609	42.3618	2.05506	high
TCGA-EJ-5499	3.87671	0	3.74522	2.13997	1.99994	2.62598	3.24457	84.6488	11.2111	6.19124	46.6434	1.64171	high
TCGA-ZG-A9L1	3.56712	0	6.15349	2.50017	2.80398	2.34538	2.79762	160.493	12.0715	4.14299	10.0373	2.13197	high
TCGA-CH-5769	0.169863	0	4.8924	2.56831	2.50951	2.36439	3.70779	107.312	10.2136	5.54588	56.1975	1.76919	high
TCGA-G9-6378	3.16438	0	4.42851	2.19496	2.04961	2.7496	2.5547	80.8333	8.32819	6.71014	55.8265	1.79403	high
TCGA-FC-7708	2.36712	0	4.30442	2.15149	1.99811	2.51085	2.8267	105.674	12.2386	5.32373	56.7178	1.57755	high
TCGA-KK-A6E3	5.63288	0	5.71937	2.12536	2.02716	2.78335	2.41588	154.961	10.2626	4.68763	72.4779	1.69288	high
TCGA-M7-A720	1.05205	0	6.16763	1.98751	2.04591	2.48728	2.83666	144.184	12.0042	5.12279	57.7656	1.91727	high
TCGA-KK-A8I5	8.48219	0	3.44196	2.07103	2.07063	3.03507	2.42247	119.939	12.4741	6.06401	68.3831	1.45439	low
TCGA-HI-7171	0.59726	1	4.45943	3.32375	2.50837	2.44984	2.78228	106.164	10.5344	6.74475	71.6554	1.79402	high
TCGA-G9-6342	4.64658	0	4.02273	2.30136	2.16566	2.23697	2.88456	142.836	9.82338	5.10393	59.6264	1.48839	low
TCGA-V1-A8WV	1.87945	0	6.8313	4.14736	2.37289	3.5954	4.2785	112.948	10.0067	6.46124	58.278	2.37691	high
TCGA-YL-A9WY	2.09589	1	5.06439	2.31403	2.1243	3.04181	3.2681	206.821	15.8847	6.20999	31.4101	2.06648	high
TCGA-EJ-5507	3.99178	0	3.43222	2.37487	2.78772	2.50799	3.26619	144.509	12.0799	6.66806	41.0468	1.74451	high
TCGA-M7-A725	1.56986	0	5.23467	1.88484	1.91446	2.54582	3.5399	115.418	16.0462	5.96549	65.8105	1.78998	high
TCGA-HC-7230	2.74247	0	3.06823	2.09757	2.0144	2.47285	3.21193	69.8297	13.9195	5.22164	60.5913	1.28581	low
TCGA-J4-A67R	2.49315	0	4.74909	2.58932	2.83669	2.58394	2.58908	126.712	10.8333	4.83526	84.0031	1.50327	low
TCGA-J9-A8CP	1.05753	0	3.8233	2.34119	2.14613	2.38822	2.69878	104.354	11.7156	6.93068	40.5327	1.81187	high
TCGA-KK-A8IB	0.227397	0	4.07956	2.21178	2.04241	3.58276	3.09651	134.941	10.6846	5.81914	80.3294	1.49809	low
TCGA-CH-5767	1.25479	0	3.02517	1.95792	2.09944	3.04686	2.91009	57.2904	9.38864	5.50104	68.3655	1.26846	low
TCGA-EJ-5512	4.74795	0	4.20859	1.9545	2.05322	2.42837	2.84688	80.7193	8.00348	5.40322	62.5428	1.50997	low
TCGA-KK-A6E8	4.84932	0	3.97199	2.03439	1.93358	4.11383	2.72597	86.2861	8.47599	6.73944	86.279	1.54846	low
TCGA-M7-A71Z	1.76164	0	3.45825	2.03519	2.00963	3.04084	2.63184	106.927	13.3455	6.82297	97.3155	1.38135	low
TCGA-ZG-A9L9	1.69041	0	4.87512	3.51676	2.33824	2.32886	2.63277	170.473	11.3031	4.40939	60.0561	1.64332	high
TCGA-G9-A9S0	2.16712	1	3.45718	2.10267	2.02798	2.99999	3.55264	134.11	15.9094	8.4299	71.5958	1.77363	high
TCGA-ZG-A9KY	0.356164	0	5.172	2.34819	2.65468	2.37353	3.72574	60.2277	6.93722	8.06819	9.79059	2.42685	high
TCGA-V1-A9ZG	4.15616	0	3.40442	2.08655	2.40521	3.41988	2.94093	139.079	13.51	4.31875	28.4469	1.48381	low
TCGA-2A-A8VT	3.76164	0	3.89122	1.97094	1.90378	2.77569	3.24118	91.1481	14.0896	6.30471	65.886	1.5682	high
TCGA-G9-6496	4.72877	0	4.75352	2.05954	2.04333	2.52264	2.49892	25.1746	11.5125	4.80217	91.6832	1.35863	low
TCGA-ZG-A8QX	1.21096	0	3.80162	2.21072	2.30919	2.6267	2.99249	87.1349	8.42433	6.53963	64.2651	1.60849	high
TCGA-EJ-5504	0.210959	1	3.53581	2.05013	1.95487	2.63795	2.86627	77.8581	10.8772	5.67734	50.2713	1.49805	low
TCGA-EJ-7123	7.04658	0	3.12747	1.91219	1.91031	2.94406	3.18426	81.9632	9.92275	6.43396	90.0936	1.27979	low
TCGA-HC-8258	2.32055	0	3.87737	2.49808	2.1587	2.58533	3.10033	65.1342	5.96007	4.95969	46.2613	1.51111	low
TCGA-HC-7744	1.45479	0	3.96225	1.87645	1.91574	3.23139	3.45476	99.72	13.7133	6.10409	50.5772	1.65684	high
TCGA-M7-A71Y	1.35068	0	5.17694	1.99487	1.99081	2.38238	3.05172	128.235	12.7064	6.051	83.7246	1.68374	high
TCGA-EJ-A6RA	0.967123	1	4.18661	2.0617	2.05118	2.90726	2.73832	135.97	10.4041	5.92975	94.994	1.42006	low
TCGA-EJ-5496	1.63014	0	3.85265	1.91693	1.91674	2.58342	3.25242	61.2653	8.77479	5.02058	46.2601	1.47719	low
TCGA-CH-5752	2.58356	0	3.49133	1.94328	1.93787	2.93049	3.32843	68.4979	8.55643	5.59377	37.2208	1.55172	low
TCGA-CH-5741	1.08219	0	3.21819	1.91168	2.07076	2.42077	2.8004	90.5061	14.7456	6.50912	31.7514	1.66387	high
TCGA-EJ-5498	4.71233	0	4.51192	2.10249	2.4076	2.47856	2.67266	84.5463	8.8009	4.42845	52.2818	1.52702	low
TCGA-ZG-A9LY	1.0137	0	4.31925	2.02415	2.28485	2.74122	2.63354	122.903	8.78192	5.74512	77.9984	1.52173	low
TCGA-YL-A9WK	2.76438	1	3.95594	2.3633	2.27074	2.97194	2.66574	131.075	6.6594	6.49515	29.9005	1.86301	high
TCGA-KK-A8ID	5.7726	0	4.81558	1.95019	1.92717	2.25526	2.87068	79.4731	7.64219	6.96365	32.606	2.01261	high
TCGA-G9-6369	3.32877	0	3.26491	1.91178	1.9336	3.71435	2.59171	33.8929	11.1492	6.33366	174.918	0.792443	low
TCGA-HC-7820	2.04658	0	3.76772	1.9538	1.93193	3.46291	2.80181	96.2125	10.3993	5.68226	103.921	1.24175	low
TCGA-G9-6498	5.34795	0	3.75711	2.21953	2.06928	2.46051	2.29182	43.4123	6.12525	3.97449	63.9277	1.21651	low
TCGA-HC-7075	1.64658	0	2.83583	1.92915	1.9266	3.03278	2.97092	95.71	11.4401	5.18582	80.6913	1.11756	low
TCGA-V1-A8WW	0.158904	1	5.75701	5.46197	5.91746	2.87743	2.99696	234.159	25.127	4.79204	42.6947	2.31127	high
TCGA-ZG-A9L6	1.88219	1	5.22291	2.09256	1.9606	2.51042	2.54991	123.055	8.75076	4.58061	53.5328	1.67004	high
TCGA-HC-8213	1.6137	0	3.96307	1.88528	1.97804	2.2271	2.66974	85.281	8.14826	4.34182	62.5202	1.30436	low
TCGA-HC-7231	2.5726	0	3.57471	2.03587	1.97599	2.90547	2.80235	144.527	11.4124	4.29637	54.5319	1.31736	low
TCGA-YL-A9WH	1.16986	0	4.27861	2.21314	1.94576	2.39897	4.25405	257.297	31.1121	7.91449	28.0206	2.17784	high
TCGA-XK-AAJR	0.358904	1	3.87376	1.99096	2.01412	2.30011	3.04975	112.632	9.13425	5.96175	55.5556	1.56987	high
TCGA-EJ-5524	3.16438	1	3.74045	2.01202	1.94806	2.47348	3.05204	83.0211	7.20425	4.41197	37.3603	1.43113	low
TCGA-EJ-5527	4.87123	0	3.41943	2.06126	1.98723	2.43833	2.70404	76.3939	8.5237	5.40609	42.681	1.47512	low
TCGA-ZG-A9LM	1.03562	0	6.8122	2.28136	2.32037	2.30212	2.6145	96.6495	7.1693	5.98462	30.8962	2.32637	high
TCGA-HC-7747	2.04932	0	4.56937	1.98365	1.93505	2.66209	2.76631	157.871	11.5531	4.57663	94.6233	1.30478	low
TCGA-V1-A9Z9	1.47945	0	3.61164	2.00172	2.02262	2.21764	3.0629	115.55	12.4219	6.21246	65.9135	1.49564	low
TCGA-HC-7211	3.34521	0	3.51928	1.94038	1.9601	2.23521	3.20541	100.322	8.98653	5.15454	38.9731	1.47825	low
TCGA-V1-A9O7	2.24384	1	5.46745	2.90017	2.48764	2.39662	2.78079	131.778	7.92047	6.33198	48.9729	2.05203	high
TCGA-YL-A8SQ	0.90137	1	4.51664	2.03118	1.98311	4.16814	2.66618	101.923	7.83445	5.11963	69.6411	1.54142	low
TCGA-KK-A59V	9.42466	0	3.5567	2.23906	2.07578	2.29045	4.03052	89.6641	8.55745	6.72932	33.0145	1.75792	high
TCGA-V1-A9OF	3.24384	0	3.52773	2.00589	1.96611	2.40313	2.86626	90.8458	11.6102	5.95099	77.9056	1.36462	low
TCGA-KK-A7B3	0.805479	1	4.593	2.36062	2.02362	3.07305	2.54846	121.169	12.7795	5.47564	60.6208	1.66388	high
TCGA-VN-A88O	1.31781	0	3.2623	2.06115	2.0336	4.16516	3.07722	80.0144	10.247	5.68138	76.347	1.33221	low
TCGA-HC-A6HY	0.367123	0	5.19455	1.99531	2.1202	2.532	2.95437	126.626	10.8178	5.25933	79.4733	1.61049	high
TCGA-KC-A4BR	3.69589	0	5.20442	2.86176	2.29203	2.80676	2.68351	121.721	7.53515	4.73346	85.4673	1.5566	high
TCGA-YL-A9WJ	0.208219	1	4.03669	2.58778	2.18684	2.27676	2.97769	95.1652	12.6762	5.83905	72.5095	1.52379	low
TCGA-VN-A88N	2.09863	0	3.46063	1.88155	1.92513	2.4663	2.85476	85.9076	11.1434	5.19908	47.1452	1.42433	low
TCGA-HC-8261	1.49589	0	3.46689	2.01273	1.97517	2.31427	3.24042	76.2929	8.67172	7.10515	70.1416	1.54715	low
TCGA-J4-A67M	2.57808	0	4.55586	2.32357	2.05838	3.21646	2.47198	162.953	13.4607	5.10138	106.621	1.34455	low
TCGA-FC-A6HD	2.16164	0	3.16545	1.90259	1.93971	3.21718	2.74083	99.0626	11.1085	5.29435	44.7161	1.41843	low
TCGA-HC-A6AO	1.45205	0	3.43638	2.1275	1.94485	2.91209	2.66958	183.757	9.26965	5.42124	68.178	1.37173	low
TCGA-CH-5739	1.83836	0	3.49507	2.06705	2.01948	2.25796	3.19715	76.2203	8.40014	4.86075	52.5062	1.35407	low
TCGA-G9-6379	4.87123	0	5.95783	2.48562	2.28229	2.43025	2.47282	113.977	9.76275	4.70946	80.3686	1.70549	high
TCGA-G9-6343	6.71233	0	3.52174	2.08544	1.96098	2.73959	2.4822	80.6585	10.5634	4.55509	87.0149	1.12451	low
TCGA-HC-8216	1.86849	0	5.28569	1.93735	1.96421	2.23313	2.99486	123.786	6.66207	4.37365	66.7877	1.55635	high
TCGA-YL-A8SB	3.79178	1	4.81795	2.29059	2.41455	4.5263	2.98099	101.569	9.88335	4.46251	46.35	1.69996	high
TCGA-J4-AAU2	2.26027	0	3.27386	1.94811	1.91887	2.96858	2.73326	76.9792	9.90643	4.92891	83.5232	1.14271	low
TCGA-J9-A8CL	1.10959	1	6.55948	1.98516	1.9267	2.70748	3.25332	87.2684	10.1969	5.85819	49.6131	2.1267	high
TCGA-KK-A8I4	5.92329	1	5.4679	2.19405	2.06592	2.47456	2.88917	152.324	11.1339	5.96762	54.5513	1.92539	high
TCGA-V1-A9OA	1.74247	0	4.38718	2.43323	2.04583	2.44542	2.63776	86.7509	7.72799	4.81227	50.048	1.56507	high
TCGA-KK-A8IF	2.20274	1	4.54045	1.85923	1.98034	3.16531	2.972	53.74	8.68715	8.13056	65.9986	1.93422	high
TCGA-KK-A7B1	2.91233	0	4.39417	2.64187	2.16449	2.49623	2.76995	58.8939	13.1339	5.62111	52.6885	1.68225	high
TCGA-VP-AA1N	3.73973	0	4.54698	2.01907	1.96944	2.7381	2.9938	223.441	15.0194	6.87549	31.5791	2.02534	high
TCGA-XK-AAIW	3.33699	0	6.66435	1.90535	1.87604	2.22718	4.77486	97.5914	12.585	5.20071	82.8285	1.84854	high
TCGA-ZG-A9L5	2.48767	0	3.75702	2.32088	1.91974	4.11586	2.92632	62.4921	7.25979	6.60199	29.4927	1.83437	high
TCGA-G9-7522	2.95342	0	4.82143	2.01088	2.28314	2.68183	2.60758	110.6	11.4065	4.97481	56.8838	1.64216	high
TCGA-J4-A67N	1.21096	1	5.39745	2.07347	2.00458	2.22077	2.49261	146.142	11.1913	4.98682	58.0383	1.73759	high
TCGA-HC-A6AL	0.183562	0	3.86326	2.6203	2.44906	2.41944	2.70325	136.201	13.0617	5.37308	92.1483	1.33709	low
TCGA-EJ-8469	5.27397	1	3.85762	1.96073	1.95837	2.99149	3.67281	58.2943	7.2453	7.30558	31.9002	1.89014	high
TCGA-EJ-A46D	1.71507	0	4.34587	2.08867	2.0478	2.89621	3.00771	114.055	11.2503	6.46883	75.9215	1.63745	high
TCGA-G9-6367	3.34795	0	4.9198	1.96974	1.94462	2.41245	2.47543	141.637	9.9731	4.83764	91.3382	1.41507	low
TCGA-VP-A87E	5.58082	0	4.60803	2.69878	2.49037	3.07822	2.73532	122.391	6.82527	4.66489	76.9708	1.48742	low
TCGA-HC-A4ZV	0.0630137	0	4.70765	2.23483	2.02341	3.53559	3.69964	122.793	9.28645	4.94931	61.426	1.61165	high
TCGA-G9-6373	2.22192	0	3.74582	2.77299	2.25465	2.22988	2.3563	82.1244	11.5685	4.5518	44.7349	1.46142	low
TCGA-G9-6370	3.16712	0	5.13398	2.06752	2.10785	2.30316	2.80634	141.118	11.135	5.131	76.7612	1.59847	high
TCGA-VP-A87J	4.86027	0	3.09617	1.99031	1.942	3.39648	2.84481	114.433	15.5137	5.8461	53.665	1.44857	low
TCGA-CH-5763	1	0	4.56917	2.11773	2.09386	2.28221	2.92696	82.3943	7.16281	4.17044	46.3032	1.5159	low
TCGA-ZG-A9NI	0.361644	0	4.42202	3.16012	2.67518	2.63586	2.70002	122.663	7.57974	4.43252	57.0001	1.56135	high
TCGA-KK-A6E4	9.59452	0	3.61876	2.0054	1.98523	2.38777	2.88236	103.571	9.35133	5.22095	69.2773	1.33432	low
TCGA-EJ-A7NF	0.684932	0	3.42822	1.99729	2.15917	2.84537	2.82298	67.7807	10.5317	5.56832	55.6266	1.43889	low
TCGA-KC-A4BN	4.9726	0	3.84892	2.09213	2.01544	3.14829	3.03405	65.7978	9.64756	5.21736	98.3119	1.22153	low
TCGA-J4-A83M	1.4274	1	3.46964	1.94625	1.93407	2.57155	2.41471	83.4468	10.7336	5.37672	80.5732	1.25354	low
TCGA-EJ-5517	5.17534	0	3.66942	1.99436	2.08334	2.25123	2.77541	69.1374	7.89325	5.50961	73.1298	1.34904	low
TCGA-CH-5754	0.169863	0	4.62894	1.89643	1.91517	3.50372	3.78733	112.772	12.0423	5.99781	64.6193	1.69955	high
TCGA-EJ-A46H	1.98356	0	5.57229	2.95435	5.54204	2.54536	2.80732	109.421	11.0004	4.3858	62.4168	1.88259	high
TCGA-2A-AAYF	3.73699	0	3.08718	1.95945	1.95904	2.58034	2.6564	90.0152	11.5476	6.85244	115.877	1.17336	low
TCGA-YL-A8HK	3.76986	1	4.91012	2.71846	2.15648	2.46935	3.42634	107.346	12.724	5.71398	43.0419	1.87218	high
TCGA-2A-A8VX	3.77534	0	3.63391	2.07442	2.0531	2.84738	2.83066	35.532	10.0728	6.45503	89.6876	1.38544	low
TCGA-HC-A48F	1.86301	0	3.38846	2.12725	1.96175	3.26051	2.94369	100.642	10.4857	6.44719	46.5166	1.62341	high
TCGA-FC-A66V	1.43562	0	5.58117	2.26768	2.06216	2.75214	2.81874	167.853	13.5475	4.41519	105.137	1.45029	low
TCGA-HC-7736	3.02192	0	3.42118	1.93548	1.93242	2.66829	3.23158	105.683	9.20867	5.36797	83.362	1.23272	low
TCGA-V1-A9O9	7.86301	1	4.28522	3.03807	2.20738	2.78297	3.03378	144.195	17.1424	5.3762	44.1408	1.74003	high
TCGA-CH-5789	0.832877	0	4.1866	2.24394	2.13603	2.77458	2.85012	91.3472	9.26186	4.52781	67.1361	1.39144	low
TCGA-HC-A8D1	1.56986	0	4.6268	2.12701	2.09785	2.35626	2.96886	86.4295	8.8572	4.74266	64.1705	1.5053	low
TCGA-EJ-8468	6.43014	0	3.892	2.12581	1.97704	3.12692	3.14899	63.0741	8.64627	6.46048	56.8224	1.64705	high
TCGA-V1-A9ZK	3.78904	0	3.78184	1.97635	1.96292	3.53848	3.1172	94.6826	10.469	5.52862	96.8667	1.271	low
TCGA-KC-A7FE	0.964384	0	4.86244	2.21428	2.41756	2.94273	2.8064	105.342	10.6788	5.48596	58.1054	1.73467	high
TCGA-Y6-A9XI	1.4411	0	2.98076	1.88944	1.93776	2.76037	3.02208	80.3557	9.65164	5.23122	80.151	1.13962	low
TCGA-HC-7210	2.37808	0	3.57887	2.13617	2.28891	3.64058	2.92445	102.673	9.72186	4.98372	53.9581	1.44164	low
TCGA-G9-6336	5.66575	0	4.67506	2.06011	2.0898	2.4034	2.62785	109.276	10.5578	4.2746	77.8497	1.37458	low
TCGA-KK-A6E2	13.7644	0	3.54001	1.94291	1.92737	3.03374	3.12893	54.8758	9.04374	6.09973	47.4324	1.56829	high
TCGA-KK-A5A1	6.76438	0	5.00118	2.03938	1.96735	2.61166	2.66799	109.072	5.50894	6.29528	93.0365	1.6139	high
TCGA-EJ-A7NK	1.30411	0	5.55014	2.02194	1.92537	2.84671	2.78278	114.036	11.6042	5.07274	63.5733	1.74905	high
TCGA-2A-AAYO	3.48493	0	3.78491	2.1454	2.0589	2.63479	2.59471	104.859	11.7096	5.93318	67.6216	1.49656	low
TCGA-V1-A9ZI	0.235616	1	5.40999	2.14243	2.01517	4.41197	2.61651	90.7159	6.70119	4.4226	65.5418	1.65651	high
TCGA-G9-A9S4	2.48219	0	4.23544	2.12418	2.07796	4.1749	3.09888	89.7078	11.336	7.65665	61.3179	1.89721	high
TCGA-KK-A7B0	3.6411	0	4.91139	2.14382	2.02899	2.46077	2.59842	131.793	14.3511	6.32705	117.551	1.48005	low
TCGA-J4-8198	1.68219	0	4.0881	2.14901	2.01997	2.59368	3.10024	82.7242	6.90791	6.11482	41.6923	1.72081	high
TCGA-HC-7819	1.48767	0	3.54644	1.9933	2.0707	3.10723	2.98664	65.3558	9.73325	5.11411	73.2756	1.29444	low
TCGA-HC-8259	2.53151	0	3.88837	1.99415	2.00756	2.8036	2.54933	67.1432	10.0327	6.0474	79.9859	1.43896	low
TCGA-EJ-5511	4.04384	0	3.49454	2.00774	1.94083	2.80539	2.82271	69.7252	7.94584	5.73104	89.559	1.25451	low
TCGA-EJ-5495	4.82192	0	5.89064	2.27468	2.0068	2.28436	3.33751	80.8807	6.80073	4.57601	35.8938	1.90025	high
TCGA-ZG-A9L2	3.16164	1	4.80759	2.32103	2.04039	2.86148	2.50185	219.421	12.6496	5.39289	50.0062	1.77875	high
TCGA-EJ-A7NJ	0.539726	0	5.8321	2.01785	1.93652	2.84284	2.901	131.797	13.7547	4.51343	62.8704	1.74201	high
TCGA-G9-6353	4.22466	0	5.17134	2.01139	1.90549	2.24408	2.50537	129.613	10.3815	4.59225	88.6752	1.44071	low
TCGA-HC-7821	2.60274	1	4.55853	2.03065	2.05402	2.81293	3.10908	81.6501	8.50062	4.80893	54.6161	1.56163	high
TCGA-V1-A9OX	3.10685	0	4.74658	1.99216	1.97272	2.37331	2.86191	84.9055	11.8924	5.54468	81.0908	1.52964	low
TCGA-EJ-7782	3.19726	0	3.56223	1.95975	1.96472	5.3525	3.70156	73.0819	10.0881	6.77117	78.0797	1.55276	high
TCGA-V1-A8MG	2.34795	0	4.63776	2.2514	2.00499	2.79735	3.1541	77.2142	9.12652	6.90274	60.6331	1.83677	high
TCGA-XK-AAJP	3.44932	0	3.34982	1.92874	1.89788	2.81551	3.65296	63.1697	7.70708	6.3823	119.812	1.12648	low
TCGA-EJ-A46I	1.83014	0	4.80864	2.07753	2.19313	3.01434	2.86374	101.726	8.86866	5.25017	86.3376	1.50124	low
TCGA-G9-A9S7	1.99452	0	3.35999	2.11133	2.07025	2.7023	2.88146	103.798	14.0407	6.36562	45.7869	1.60811	high
TCGA-HC-A76W	0.583562	0	4.29917	2.63293	2.60113	2.26358	2.83871	115.761	9.79876	5.25168	28.1984	1.78445	high
TCGA-EJ-AB20	0.358904	0	6.31496	2.53984	2.30299	2.34877	2.35426	112.521	10.1743	4.53034	51.5916	1.92685	high
TCGA-V1-A8X3	0.553425	0	4.18624	2.26822	2.06315	2.23373	2.652	88.1018	10.4073	4.9872	67.6467	1.43541	low
TCGA-HC-A8CY	0.794521	0	3.54617	2.09843	1.98498	2.50877	2.84968	81.065	6.63107	4.72168	51.9706	1.35225	low
TCGA-VN-A88I	0.736986	0	6.16834	4.18372	2.78219	2.36967	2.71582	100.071	9.98453	5.97604	32.2677	2.31802	high
TCGA-HC-7740	1.96438	0	4.89941	2.34053	2.18126	2.85059	3.097	84.5044	6.92517	4.97203	59.1976	1.64517	high
TCGA-KK-A6E7	2.53425	1	3.09941	2.08077	1.96502	2.34522	3.33153	275.941	9.26234	6.85287	-0.997473	1.92739	high
TCGA-KK-A7B4	1.74521	1	5.11399	2.55292	2.49157	2.35116	3.45265	114.988	13.3948	6.47861	72.3089	1.84968	high
TCGA-YL-A9WX	4.12603	1	4.66075	2.21367	2.46721	2.76731	3.09762	113.145	10.0478	5.32547	52.8192	1.7037	high
TCGA-CH-5744	0.164384	0	3.10012	1.93238	1.9166	2.22614	2.96178	118.67	12.2952	5.01682	68.6844	1.20526	low
TCGA-J4-AATZ	1.12877	0	3.49665	2.0164	1.96224	3.63376	2.8298	160.153	10.57	4.95081	54.0587	1.41482	low
TCGA-HC-8266	1.29589	0	4.39912	2.4069	1.97505	2.99098	3.06893	120.695	8.70414	5.62831	58.0554	1.65277	high
TCGA-EJ-7781	2.93973	0	3.66621	2.07516	2.03029	2.25097	2.84616	84.6714	10.0677	5.15688	48.9307	1.4557	low
TCGA-KK-A8I9	2.57534	1	4.11499	2.11302	2.06554	5.91557	2.99756	84.1785	10.5624	5.45159	85.9432	1.46471	low
TCGA-YL-A8SA	1.40274	0	4.07611	1.96641	1.97868	2.33559	2.50654	165.567	10.9452	4.5678	74.2191	1.32139	low
TCGA-HC-A6AN	0.134247	0	3.12441	2.07444	2.10384	2.99652	2.66159	193.199	16.2058	5.5656	87.9884	1.23334	low
TCGA-HC-8262	1.86027	0	3.78363	1.96802	1.91892	2.60233	2.75989	85.4495	9.48897	5.36685	78.5877	1.3266	low
TCGA-EJ-A46B	1.8	0	4.54255	1.96406	1.92927	2.71532	2.86403	111.034	10.9158	5.54763	80.8768	1.5016	low
TCGA-KK-A59Y	5.39178	0	4.08312	2.47256	1.96814	3.1519	2.75778	150.472	12.6779	6.24092	57.926	1.69707	high
TCGA-EJ-8470	3.17534	0	3.59227	2.22824	1.97491	2.66355	3.33518	94.4448	8.18893	5.81583	66.3623	1.44266	low
TCGA-XK-AAIR	2.66301	0	3.99044	2.26218	2.41583	2.80695	2.9136	93.9042	7.59511	6.22027	19.6517	1.88354	high
TCGA-XJ-A9DI	4.00274	0	5.75569	5.67494	2.60646	2.79257	3.28782	134.142	9.89576	6.22385	83.3591	2.05216	high
TCGA-J4-A67O	2.29863	0	5.6505	3.61402	3.52966	2.22975	2.27078	104.757	9.86181	4.00374	66.9248	1.74024	high
TCGA-KC-A7F5	0.249315	0	4.11967	2.04464	1.98491	4.60211	2.9054	56.2847	13.1467	6.82389	105.731	1.48932	low
TCGA-J4-A6M7	1.40274	0	3.90613	1.97141	1.93395	2.43167	3.37059	72.2023	9.89389	5.51381	54.743	1.50934	low
TCGA-G9-6339	6.98904	0	3.73144	1.93459	1.90387	2.36874	2.45523	114.419	14.3774	5.5405	87.5732	1.29382	low
TCGA-XK-AAJU	4.31781	0	5.66536	2.29319	2.11989	2.42336	3.02729	130.227	9.99626	5.91684	74.784	1.83439	high
TCGA-EJ-5515	5.01918	0	4.73489	2.09793	2.09658	2.70563	2.79597	80.215	6.8818	4.71473	65.1888	1.51877	low
TCGA-J4-A6G3	1.69315	1	6.44388	2.24993	2.10935	3.70538	3.76136	110.194	10.0113	5.30359	79.7314	1.90258	high
TCGA-SU-A7E7	1.50959	0	3.79393	2.00565	1.97154	2.6854	3.08502	104.933	10.0782	5.64403	47.5777	1.56711	high
TCGA-CH-5746	2.00274	0	3.67734	2.01683	2.04476	2.23093	3.22279	71.695	9.66032	5.47906	47.5575	1.50396	low
TCGA-HC-7209	1.20548	0	3.40679	1.95977	1.97189	2.53218	3.29089	123.253	10.6932	4.27786	42.2738	1.335	low
TCGA-J4-A83J	1.90685	0	3.49807	2.28027	2.1228	4.25291	3.23493	110.573	9.80582	5.80459	82.3151	1.38589	low
TCGA-KK-A8IA	5.29041	0	4.03666	2.47902	2.09377	3.31475	3.2192	138.378	12.2565	6.49379	54.8344	1.74881	high
TCGA-EJ-7797	2.69315	0	4.05669	2.18651	2.01781	2.70056	2.98267	82.7486	9.32833	4.79006	61.5097	1.42271	low
TCGA-KK-A7AW	2.88767	1	6.47919	1.94738	2.08173	2.4481	2.33827	71.4148	11.6462	4.05503	96.2752	1.57813	high
TCGA-2A-A8W3	0.542466	1	3.82579	2.17243	2.37384	3.83473	3.04647	67.5781	7.91549	6.53888	44.5883	1.75873	high
TCGA-EJ-7788	2.35342	0	3.21051	1.97264	1.98976	2.33355	3.28602	93.0646	10.295	4.69887	39.2729	1.35903	low
TCGA-G9-7525	2.72329	0	3.21383	1.98253	2.04489	2.21764	2.34625	96.5549	14.1715	4.67489	45.6829	1.32435	low
TCGA-KK-A6DY	11.7671	0	4.26276	2.38624	2.15344	2.823	2.92746	122.388	9.29381	5.76098	45.1499	1.7261	high
TCGA-HC-8257	1.98904	0	3.82755	2.03474	1.95443	2.72528	2.95213	67.1272	8.41677	6.88962	49.4413	1.72129	high
TCGA-EJ-7321	2.25753	0	3.53846	2.04177	2.01163	3.18503	2.82879	71.0307	8.36908	5.85117	53.5316	1.51302	low
TCGA-KK-A8IH	5.51507	0	4.13809	2.24951	2.18954	2.93555	2.84768	148.634	14.2155	6.06971	55.6352	1.6946	high
TCGA-HI-7169	7.35342	0	5.46295	2.25228	2.35856	2.25365	2.09227	61.5549	8.09459	3.51795	34.1243	1.69094	high
TCGA-YL-A8HM	4.03562	1	4.90022	1.971	1.88473	2.41587	3.95924	85.7959	17.183	8.93016	74.6661	2.07105	high
TCGA-EJ-7318	2.81918	1	3.93594	2.09304	2.23162	2.70072	2.54482	157.763	12.6664	5.81301	84.0622	1.43492	low
TCGA-MG-AAMC	0.473973	0	3.15792	2.0051	2.05319	2.49798	2.37423	49.4162	9.82476	4.49707	53.6247	1.22906	low
TCGA-YL-A8SL	2.70411	0	3.4006	1.87506	1.90848	2.77373	4.25806	93.1508	12.7433	6.81352	36.8636	1.71044	high
TCGA-G9-6361	3.87671	0	3.77846	2.53511	2.26178	2.43324	2.52234	95.8642	12.1866	6.14874	66.237	1.55619	high
TCGA-KK-A8IM	5.24658	0	4.30923	2.17818	2.17037	2.41801	2.99755	97.3718	10.42	5.7209	42.3792	1.7213	high
TCGA-EJ-A8FN	0.90137	0	3.96295	2.61718	2.54136	4.11281	2.75803	100.206	8.9653	6.37802	66.3225	1.68202	high
TCGA-YL-A8SP	5.57808	1	3.83292	2.08529	2.17553	2.67374	2.75435	73.1688	7.53285	6.4549	35.7267	1.75704	high
TCGA-KC-A4BV	3.63836	1	4.22912	2.05118	1.9293	2.51712	2.93596	102.02	10.1084	5.48298	29.7896	1.73328	high
TCGA-V1-A8MF	3.96986	0	3.82714	1.99327	1.97172	2.5105	2.54787	117.988	8.85932	5.77002	58.3086	1.52131	low
TCGA-XJ-A9DQ	0.249315	0	4.69091	2.17226	2.02578	2.32946	2.75689	80.0247	11.1414	5.87771	82.5434	1.56325	high
TCGA-EJ-7327	2.52877	0	3.73458	2.05268	2.2549	2.62486	3.49578	85.6512	12.624	5.36791	45.4304	1.54556	low
TCGA-KC-A7FD	0.739726	0	3.29242	1.97762	2.04623	2.78765	2.74895	81.0637	10.717	5.22188	77.2999	1.2297	low
TCGA-HC-7077	5.79452	0	3.32646	1.86794	1.89045	2.73826	2.96471	109.374	13.2894	5.57142	75.4988	1.29359	low
TCGA-G9-6354	5.66027	0	3.69756	1.97632	2.03589	2.54522	2.52677	90.3716	8.56793	4.57623	68.2784	1.26699	low
TCGA-V1-A8WS	1.29863	0	4.19758	2.04369	2.01881	2.93892	2.86483	64.0827	12.4425	6.92651	49.1355	1.81761	high
TCGA-J4-A67Q	2.67123	0	5.12196	2.78681	2.43521	2.28825	2.42635	94.9246	8.48876	4.27742	102.703	1.35737	low
TCGA-VN-A88Q	3.74247	0	3.57364	2.00293	2.00142	2.48365	2.55018	116.464	8.94029	5.52343	36.7742	1.56772	high
TCGA-CH-5794	2.41644	0	3.75287	2.16696	2.14553	2.85295	2.90609	117.418	10.8703	5.87518	59.1129	1.54712	low
TCGA-J4-A83L	1.9726	0	4.27375	1.95429	1.95551	2.97852	2.66741	82.8645	9.61635	5.67433	75.2483	1.49667	low
TCGA-G9-6351	5.61096	0	4.38866	2.0217	2.06316	2.79717	2.81428	91.5513	10.9756	4.68828	91.5323	1.29554	low
TCGA-J9-A8CK	0.879452	0	5.00815	2.69236	2.19272	3.88317	2.73188	139.858	11.287	5.20319	59.5657	1.76499	high
TCGA-EJ-7791	3.06301	0	4.38253	2.09219	1.98328	2.57728	3.14229	120.729	9.98338	5.16156	57.762	1.56303	high
TCGA-EJ-7328	2.30685	0	4.16782	2.11313	2.13047	2.53882	2.73113	121.821	8.80796	4.79907	46.3183	1.54413	low
TCGA-HC-A6HX	0.10411	0	6.07535	2.2413	2.02879	2.25451	2.45588	138.964	9.08414	5.22856	60.7022	1.89409	high
TCGA-YL-A8SO	9.53151	0	4.98797	2.06285	1.97623	3.11825	3.4819	101.828	10.6159	6.10439	85.2164	1.65657	high
TCGA-KC-A4BL	2.5589	1	5.0421	2.63298	2.03993	2.88158	3.08816	115.308	9.87249	5.83315	53.3439	1.84965	high
TCGA-EJ-5497	1.10959	0	3.90963	2.10954	2.00318	2.52098	2.69367	75.1577	8.50906	5.00805	62.9249	1.4012	low
TCGA-YL-A8SH	2.39726	0	4.1616	2.19288	2.31397	3.86447	3.12757	70.8825	8.21636	6.16181	92.6635	1.48496	low
TCGA-HC-A76X	0.410959	0	3.42555	1.96675	1.92124	2.46206	2.58597	67.5988	12.4977	6.5476	58.3822	1.53569	low
TCGA-G9-6362	3.95342	0	3.66477	1.89817	1.91236	2.30237	2.43654	14.3132	6.97333	4.03296	45.3063	1.28368	low
TCGA-CH-5772	1.33151	0	3.15205	1.93697	1.97724	3.02074	2.62014	58.0277	6.39219	4.13463	49.7644	1.20444	low
TCGA-FC-A5OB	1.86301	0	2.86591	1.84785	1.87431	3.14173	2.78621	91.3014	8.74241	5.81447	53.5899	1.36226	low
TCGA-QU-A6IP	7.17808	0	4.49068	1.97721	2.03718	2.7183	2.83568	102.699	10.9276	5.32549	74.6714	1.50196	low
TCGA-VN-A88R	1.40274	1	5.19777	1.97105	1.97229	3.71394	2.77677	72.4136	13.065	10.3697	108.668	2.1479	high
TCGA-J4-A6G1	2.10685	0	5.19567	2.30595	2.1354	2.41717	3.59503	139.923	10.5385	5.98895	55.6641	1.87211	high
TCGA-QU-A6IN	11.6822	0	3.49959	2.20109	2.05666	2.47906	2.44498	60.48	11.3476	5.38226	100.709	1.15073	low
TCGA-EJ-7325	2.93151	0	3.48349	1.95351	2.10589	2.30827	2.4394	127.928	9.79469	4.76243	42.3359	1.4145	low
TCGA-VN-A88L	2.04384	0	4.69279	2.63664	2.62179	2.68298	2.71551	93.1577	8.36602	4.92653	37.9745	1.76247	high
TCGA-EJ-5501	3.73973	0	4.15412	2.03286	1.94905	2.38934	2.80364	109.707	12.5357	6.00802	73.5407	1.53011	low
TCGA-CH-5768	2.00274	0	3.80858	1.9847	2.09576	2.46098	2.90774	72.1176	8.48573	5.59786	70.5086	1.41245	low
TCGA-EJ-5494	4.04658	0	3.44214	5.28132	3.13798	2.66359	2.85005	86.9276	9.14804	5.72942	37.4547	1.78836	high
TCGA-HC-7737	2.9863	0	3.58343	2.34114	2.02783	3.59232	2.96322	108.25	9.30041	4.99439	79.0871	1.28996	low
TCGA-KK-A8IJ	4.27123	0	3.47022	2.08033	1.96601	2.90291	2.76922	92.4936	10.724	5.76556	66.4364	1.41249	low
TCGA-XJ-A9DX	0.413699	1	11.4621	1.90642	1.89431	3.49051	2.86074	60.824	6.5614	8.99639	37.9596	3.60132	high
TCGA-HC-A9TH	0.961644	1	4.01823	3.64364	2.4546	2.2303	3.20162	224.452	16.3505	5.74755	45.6567	1.77826	high
TCGA-CH-5765	1.91781	0	3.29851	2.00711	2.17136	2.28108	2.91322	80.094	8.9729	5.70642	59.6528	1.39454	low
TCGA-KK-A6E5	5.67945	0	4.88893	1.98901	1.97835	3.79682	2.69613	78.8633	7.77046	5.82074	106.206	1.4728	low
TCGA-EJ-5502	3.20822	0	4.23574	2.35404	2.08415	2.24795	2.80941	128.555	10.2645	5.01223	72.4271	1.43685	low
TCGA-V1-A9Z8	2.26575	0	4.27329	2.48144	2.05308	2.25379	2.73327	112.459	12.1927	5.92697	43.12	1.75034	high
TCGA-KK-A7AV	2.25205	0	3.80478	2.14922	2.03044	3.51638	2.94641	121.283	10.6365	5.96306	88.5664	1.40396	low
TCGA-EJ-5532	5.00822	0	3.50998	1.96474	1.91045	2.23379	3.11491	50.618	10.7211	8.46831	83.6104	1.6503	high
TCGA-CH-5791	2.75068	0	3.50273	1.92864	1.89062	2.23353	2.90668	136.868	10.0782	5.39548	46.9231	1.46752	low
TCGA-V1-A9OT	0.8	1	4.59058	1.95249	1.95545	2.39156	2.63014	16.0549	7.43494	4.96821	48.8183	1.58372	high
TCGA-CH-5740	0.0849315	0	3.92752	2.01599	1.91108	2.71011	2.61731	84.9558	10.6924	7.26481	51.523	1.78504	high
TCGA-G9-7523	2.34795	0	4.46542	2.99935	2.36548	2.37743	2.37373	124.176	7.24063	4.39497	40.1137	1.63511	high
TCGA-CH-5771	1.08493	0	4.46825	2.09896	2.05391	2.58652	2.78969	122.654	9.69084	4.49712	73.633	1.39682	low
TCGA-XJ-A83H	3.50685	0	3.94986	2.11573	2.03398	4.28853	2.97317	94.8186	8.36034	5.2019	86.1895	1.35024	low
TCGA-EJ-7330	0.523288	0	3.99542	2.01245	2.15524	2.30769	3.05244	91.5669	10.7409	5.90649	51.2835	1.61773	high
TCGA-J4-A83K	0.89863	0	4.42554	2.21016	2.10107	3.40598	2.76913	93.8522	10.5566	5.67192	67.719	1.60852	high
TCGA-EJ-7783	2.15616	1	4.29699	2.1865	2.23707	2.38358	3.4313	76.3053	8.72973	5.14173	46.832	1.60741	high
TCGA-EJ-7317	2.11233	0	3.36528	2.0112	1.96726	3.28974	2.88474	73.0785	10.689	5.36091	80.3178	1.25428	low
TCGA-EJ-A65M	0.630137	0	4.35492	2.17923	2.01736	3.16164	2.95319	110.166	9.15716	6.59411	114.574	1.4289	low
TCGA-FC-A8O0	1.68767	0	5.59523	2.04389	1.98477	2.34129	2.88345	139.715	11.3343	5.16551	32.9943	1.95209	high
TCGA-YL-A8HO	2.92603	1	5.30131	2.11905	2.03348	3.22768	2.9811	201.06	10.3705	5.0332	59.7816	1.75934	high
TCGA-ZG-A9N3	0.956164	0	10.9032	2.24633	2.03607	2.65074	3.66448	173.127	10.311	5.5625	56.0487	2.95228	high
TCGA-ZG-A9MC	1.24658	0	6.05758	2.50981	2.2652	2.22473	3.2004	177.902	10.2887	5.14059	43.075	2.02372	high
TCGA-CH-5792	0.249315	0	4.31528	2.04255	1.99583	2.73439	2.83186	146.885	10.5319	5.34173	72.9929	1.49251	low
TCGA-J9-A52B	1.15616	0	3.85274	1.95121	2.05151	2.34309	2.39479	197.427	10.0372	6.00265	37.8318	1.70248	high
TCGA-EJ-5519	5.37534	1	3.57993	1.98157	1.92942	2.24674	2.7218	77.2987	9.61232	5.02982	79.6588	1.22318	low
TCGA-XJ-A9DK	0.753425	0	5.26844	2.36545	2.12807	2.47046	3.02598	112.557	14.0198	6.18762	46.7614	1.96943	high
TCGA-V1-A9Z7	2.39452	1	3.9078	2.64709	2.54054	3.63437	2.96114	107.645	8.57587	5.93001	20.0081	1.87886	high
TCGA-HC-7750	1.43014	0	4.27308	2.19338	2.1487	2.70695	2.74104	119.415	10.0532	5.31855	69.431	1.50838	low
TCGA-HI-7170	6.90959	0	4.29673	2.08837	2.15142	2.62609	2.48284	123.227	10.5477	4.59959	114.004	1.14031	low
TCGA-G9-6494	4.85205	0	4.27521	2.14037	1.96914	2.23838	2.78821	104.657	11.5369	5.93505	79.9674	1.50471	low
TCGA-HC-A6AS	0.120548	0	5.38962	2.32289	2.48094	2.78435	2.45126	200.966	14.9455	4.80708	100.115	1.53152	low
TCGA-EJ-5542	4.14521	0	7.18129	2.00474	1.93135	2.57207	3.15952	75.752	9.0405	5.04602	45.8867	2.15345	high
TCGA-EJ-5526	1.47123	1	4.2103	2.14851	2.038	2.57832	3.37459	78.9202	7.66247	4.45441	37.7312	1.54271	low
TCGA-XQ-A8TA	0.4	1	4.53831	28.2926	15.5086	6.79312	6.90398	178.887	23.8984	10.6039	60.3272	4.50341	high
TCGA-VP-A87D	5.07671	1	3.71114	1.91408	1.93148	2.6331	2.9842	88.9705	9.46894	5.89321	24.5791	1.70942	high
TCGA-M7-A724	2.43562	0	3.43328	1.83831	1.88044	4.20461	3.42905	53.2072	10.1978	7.44866	103.672	1.4193	low
TCGA-HC-7212	1.08493	1	3.20211	1.91572	1.92631	2.23293	3.07269	77.9107	9.97538	5.80725	48.6034	1.43923	low
TCGA-J4-A83N	2.71781	0	3.41709	1.97557	1.95047	2.74625	2.82804	76.9554	10.7927	5.72684	71.0924	1.35428	low
TCGA-CH-5790	2.66849	0	3.48274	2.02564	1.94449	2.4409	3.01882	79.4536	9.43159	4.65527	58.2	1.29069	low
TCGA-EJ-AB27	0.39726	0	4.7534	2.4974	2.11821	2.64024	2.82927	106.56	10.9847	5.1383	74.1326	1.56159	high
TCGA-XA-A8JR	1.03014	0	4.4247	2.47115	2.01567	3.27921	2.56905	94.9076	8.87208	5.32669	70.182	1.54875	low
TCGA-EJ-5509	4.01096	0	4.06356	2.01266	1.98583	2.64529	2.95662	105.131	10.816	6.44563	74.201	1.57153	high
TCGA-VN-A943	1.3589	0	3.11475	1.87673	1.89959	3.2963	2.87674	57.0114	12.7635	6.45847	81.529	1.33708	low
TCGA-EJ-5505	2.52603	0	3.72536	1.91795	1.9838	2.239	3.25056	68.5251	9.54777	6.37273	67.058	1.50975	low
TCGA-HC-7233	3.71233	0	3.63026	1.95502	1.94564	3.28573	2.71954	122.514	8.22665	5.66563	66.7482	1.43483	low
TCGA-CH-5750	1.08493	0	3.68485	2.00441	1.93931	2.73291	3.51331	83.2424	8.34149	5.64447	59.2777	1.46634	low
TCGA-HC-7818	2.56986	0	3.87138	2.25196	1.97348	2.87339	2.95922	132.356	11.4099	4.53825	62.6026	1.36802	low
TCGA-EJ-8472	2.07123	1	4.98903	3.64697	2.10269	2.61809	3.51323	95.4665	6.95164	3.84342	39.1928	1.68972	high
TCGA-HC-7232	2.09863	1	3.43203	2.1049	1.9919	2.60984	2.76873	129.443	10.7989	6.30209	15.5353	1.78978	high
TCGA-V1-A8MU	0.526027	1	4.65993	2.28569	2.34892	2.7022	2.8519	105.795	10.4238	5.92539	65.3547	1.70467	high
TCGA-XJ-A83G	4.00274	0	3.91534	1.92255	2.01341	2.86001	2.83255	87.7992	13.9194	5.76304	94.4288	1.33008	low
TCGA-HC-8265	1.32329	0	5.05786	1.95398	1.94687	3.38036	2.80631	59.4477	4.90827	6.06739	47.2116	1.87029	high
TCGA-KC-A7F3	1.82192	0	3.55926	2.04269	2.08982	4.5683	3.00809	88.2685	9.94132	6.90332	91.4865	1.48169	low
TCGA-YL-A8SI	3.89863	1	4.11439	2.34501	2.16485	3.38667	2.81435	117.244	9.83853	5.55132	56.9181	1.60988	high
TCGA-YL-A8SC	0.416438	1	3.64757	2.25446	1.98891	2.92486	3.36106	115.593	8.44317	5.24848	41.6544	1.53987	low
TCGA-G9-6365	3.73425	0	5.10468	2.21953	2.17458	2.38323	2.69494	88.2345	11.6631	5.2728	51.5541	1.76335	high
TCGA-H9-A6BY	0.306849	0	4.60812	2.06101	1.99846	2.87247	2.77028	67.5434	10.2909	5.03983	69.2515	1.5143	low
TCGA-J4-A67S	1.93973	1	3.83134	2.26332	2.01087	2.8038	2.69215	98.4489	13.5656	5.30088	108.288	1.18451	low
TCGA-J9-A8CM	1.26849	1	4.4444	2.07316	2.08	2.28134	2.7538	211.143	11.2624	5.73107	18.2869	1.91325	high
TCGA-G9-6332	3.23288	1	3.10338	1.90078	1.90671	2.47606	2.55575	81.2636	14.8461	6.27259	54.4392	1.46207	low
TCGA-HC-7079	1.0411	1	5.72385	2.53414	2.29983	2.28218	3.80747	210.849	10.0635	4.62221	46.7363	1.87862	high
TCGA-2A-A8VO	4.66027	0	3.15808	2.11987	1.97453	3.19444	2.48761	85.725	9.54802	5.37503	70.7501	1.27655	low
TCGA-EJ-A65G	1.82466	0	3.67795	2.00815	2.08331	3.04898	2.79943	79.6794	9.13944	5.15783	76.6963	1.30824	low
TCGA-YL-A8SR	0.747945	0	3.54038	2.07501	2.1105	2.78493	2.9221	74.863	7.60182	5.54048	54.9951	1.45776	low
TCGA-QU-A6IL	0.265753	0	4.24225	2.45637	2.07171	3.10602	2.74569	76.9271	6.29214	4.31045	101.826	1.17074	low
TCGA-ZG-A9LS	1.4137	0	5.22637	2.49361	2.01366	3.20448	2.72525	202.604	8.45539	5.90712	57.7372	1.89054	high
TCGA-G9-6329	3.46849	0	4.69362	2.13927	2.0483	2.24957	2.49073	103.317	8.57495	4.5369	56.2377	1.53657	low
TCGA-KK-A7AY	4.80548	0	4.04036	1.93261	1.9103	2.51137	2.51027	136.509	10.6782	6.63563	39.8318	1.79581	high
TCGA-CH-5762	3.66849	0	4.25775	2.11513	2.13214	2.34838	3.0717	66.5872	7.35272	5.24474	58.2575	1.52921	low
TCGA-KK-A7AU	4.86301	0	4.65436	1.94529	1.92906	2.24876	3.12961	80.7818	13.2336	5.63962	43.6666	1.74361	high
TCGA-YL-A9WI	4.44658	0	5.47482	1.86473	1.90606	4.63853	3.83056	136.371	13.0702	7.44401	83.8724	1.98655	high
TCGA-XK-AAJT	3.92877	0	4.45076	2.10803	2.46414	2.72215	2.64966	113.218	9.09756	5.23687	66.623	1.55729	high
TCGA-EJ-A6RC	2.39178	0	4.56922	2.37166	2.11429	2.23775	2.83006	114.115	10.2373	5.30784	63.1234	1.59779	high
TCGA-EJ-7784	2.13973	0	4.22233	1.88068	1.95737	2.93587	3.17708	88.4143	9.5222	5.91249	39.3648	1.73259	high
TCGA-FC-7961	1.28493	0	4.28857	2.23686	2.15182	3.21482	3.49758	117.176	11.0078	7.44796	85.8898	1.72292	high
TCGA-EJ-A7NN	0.539726	1	3.90587	2.39774	2.06575	4.02768	3.16227	104.346	9.4883	5.56738	79.6507	1.44522	low
TCGA-EJ-5506	3.78356	0	4.85272	2.1509	1.98511	2.43299	2.97117	101.5	9.55789	5.0886	44.3609	1.71997	high
TCGA-EJ-7218	6.96438	0	3.22395	1.94173	1.95849	2.28371	2.9538	103.184	10.9569	5.38233	83.8642	1.18592	low
TCGA-Y6-A8TL	2.71781	0	3.7178	2.06608	2.13952	3.89024	3.09557	61.1525	10.1442	6.1643	108.581	1.28779	low
TCGA-VN-A88K	2.12603	0	4.99599	2.05267	2.02621	2.21764	2.82494	101.671	8.74296	6.25688	36.0981	1.94777	high
TCGA-HC-7748	2.16986	0	3.89469	1.97546	2.04833	2.28041	2.59522	79.4112	9.22858	4.69334	54.3893	1.39771	low
TCGA-2A-AAYU	1.68493	0	3.59876	2.20176	1.98228	2.47064	2.87477	102.629	12.13	5.72862	42.9728	1.57537	high
TCGA-2A-A8W1	0.306849	0	2.93416	2.05186	1.98222	3.70829	2.81759	41.6347	9.13986	7.43976	77.9089	1.47039	low
TCGA-FC-A4JI	2.40274	0	5.74159	1.83711	1.87395	4.33002	7.15638	141.579	8.32098	5.18762	34.1489	2.01743	high
TCGA-KK-A6E0	4.06301	1	4.40046	2.04478	2.01637	3.12358	3.61634	61.0595	14.9604	9.2332	94.9859	1.90848	high
TCGA-G9-7509	4.41096	0	4.01098	1.9635	1.96185	2.8983	2.8073	83.4462	9.99037	4.85792	77.1249	1.32106	low
TCGA-HC-7817	2.54247	0	5.3569	2.77397	2.13945	2.78751	3.04107	146.68	12.4514	5.11018	64.1869	1.77086	high
TCGA-CH-5761	0.0767123	0	3.9215	2.03315	2.03256	2.77352	4.26544	119.181	8.87432	8.35692	39.8778	2.02146	high
TCGA-ZG-A8QZ	0.843836	0	4.35433	2.21627	2.32198	2.66748	2.6149	125.075	8.81772	5.81221	49.0351	1.72259	high
TCGA-G9-6356	3.92877	0	4.13568	2.17123	2.28131	2.41896	2.77485	102.036	11.5017	5.56775	85.6678	1.41334	low
TCGA-G9-6333	6.75342	0	3.52701	2.06426	1.94892	2.24359	2.84562	83.5481	9.03123	5.66329	87.4981	1.25833	low
TCGA-EJ-7794	3.57808	0	3.89523	2.07673	2.26498	3.20778	3.29398	101.03	10.0684	5.43042	54.044	1.55041	low
TCGA-ZG-A9LB	1.59726	0	5.10333	2.2284	2.6223	2.49296	2.92069	116.54	10.0191	4.94919	33.6298	1.85718	high
TCGA-XK-AAK1	2.68219	0	3.36424	2.00467	2.04572	2.27001	2.67674	74.8172	13.0162	6.757	99.5598	1.31054	low
TCGA-YL-A8S9	5.04658	0	2.95855	1.90318	1.90333	4.02855	2.97514	104.236	7.11602	5.96441	79.1183	1.2763	low
TCGA-J4-8200	3.33699	0	3.64704	2.50306	2.36775	3.43335	2.69075	83.2982	7.40909	6.34405	62.8208	1.59546	high
TCGA-ZG-A9L4	3.03562	0	4.03172	2.86068	2.40908	2.6939	2.81083	168.397	11.6968	5.11562	13.7929	1.83094	high
TCGA-ZG-A8QY	1.10685	0	3.97395	2.25861	2.46683	3.23505	3.47773	57.5427	7.89537	7.41048	64.0119	1.78194	high
TCGA-YL-A8SK	3.85753	0	6.27528	2.27015	2.23746	2.37573	3.01221	142.955	9.7443	5.0845	63.9185	1.91319	high
TCGA-ZG-A9ND	1.12329	0	3.95399	1.88759	1.89838	2.46406	4.10635	66.9993	10.8461	7.41179	80.4165	1.62117	high
TCGA-KK-A6E1	6.02192	0	5.53684	2.18131	2.04644	3.84787	3.25931	136.821	14.9199	5.52388	73.2151	1.80446	high
TCGA-EJ-5522	5.69589	0	3.93617	1.90163	1.9124	2.4555	3.18071	76.4076	9.12003	4.81392	40.3108	1.5015	low
TCGA-WW-A8ZI	1.23014	0	3.27378	1.90176	1.99005	2.51307	2.79042	50.7027	6.01621	5.87373	24.1297	1.60426	high
TCGA-G9-6348	4.15068	0	3.6986	2.18723	2.33984	2.4156	2.33122	127.36	9.08229	5.55072	88.211	1.31395	low
TCGA-VP-A87C	4.63014	0	4.8998	3.03519	1.99025	2.78568	3.17196	127.785	10.429	5.00917	49.9605	1.74912	high
TCGA-EJ-5514	5.01096	0	3.72449	1.98449	2.09405	2.23462	4.54063	131.601	7.69001	5.32865	38.6691	1.5624	high
TCGA-EJ-7786	3.00274	0	3.56868	2.05287	1.96623	3.76836	2.77014	85.3943	10.6958	5.15203	66.056	1.36984	low
TCGA-XQ-A8TB	2.10959	0	3.27983	2.30107	2.01213	2.54455	3.05213	113.605	9.18544	5.78533	32.9737	1.58631	high
TCGA-CH-5766	0.0849315	0	3.98898	2.07962	1.98581	3.0231	2.77553	99.9298	8.84752	5.55974	56.5965	1.5492	low
TCGA-X4-A8KQ	2.41918	1	6.02904	2.27612	2.54541	2.59394	2.7192	65.6673	6.58204	4.58641	45.8113	1.89858	high
TCGA-J9-A8CN	3.38904	0	3.00312	2.05792	2.00056	4.62944	2.55316	68.9405	9.7874	3.77306	85.7714	0.967991	low
TCGA-YL-A8SJ	2.06027	1	4.17778	2.25644	2.0496	2.5539	3.27559	80.5663	6.98851	5.5537	18.4727	1.8073	high
TCGA-HC-A8D0	2.12329	0	4.65539	2.47225	2.03003	2.52404	3.14487	105.323	7.88073	6.01925	50.245	1.79234	high
TCGA-TK-A8OK	0.0739726	0	4.75872	2.41585	2.29485	2.44652	2.49058	108.122	6.53864	4.68858	17.752	1.83103	high
TCGA-EJ-A7NG	1.18356	0	5.52381	2.7376	2.20194	2.97018	2.86892	124.858	9.50126	5.24226	64.5026	1.81441	high
TCGA-HC-8260	1.87945	0	4.6698	2.07764	2.0509	3.29041	3.04091	99.0776	8.53967	5.31798	73.2971	1.56076	high
TCGA-KK-A8I7	2.98082	1	4.25928	2.16485	2.07082	2.68483	2.78654	112.121	8.5985	5.75258	54.9442	1.64176	high
TCGA-EJ-5510	5.16986	0	3.85785	2.1294	2.1735	2.61379	2.79604	115.741	10.1683	4.92115	65.208	1.3916	low
TCGA-KK-A7B2	1.89589	1	4.60037	2.42889	2.32629	2.25828	2.82282	179.985	11.4495	5.14774	79.3499	1.51863	low
TCGA-EJ-A46E	1.43562	0	5.43882	2.07151	2.18174	2.38204	3.42285	128.902	6.94879	5.76106	79.817	1.72297	high
TCGA-G9-7521	2.58082	0	3.65986	11.6443	2.68391	2.55288	2.70677	169.616	13.0638	5.34406	27.5859	2.17005	high
TCGA-V1-A9OQ	1.01644	0	3.28115	2.02504	1.99401	3.14949	2.66236	81.3231	7.83167	5.7823	76.5461	1.31275	low
TCGA-G9-6364	3.28219	0	4.64234	2.37712	2.24424	2.54877	2.75003	97.7479	13.1837	5.04916	56.4997	1.63261	high
TCGA-HC-A631	0.147945	0	3.98449	1.93584	1.93213	2.88776	3.65961	165.946	7.70539	5.34191	38.0634	1.63401	high
TCGA-G9-6366	5.33425	0	4.35912	1.9096	2.0518	3.01997	2.50203	92.3887	10.0157	5.52156	70.4925	1.52789	low
TCGA-HC-7078	5.43836	0	3.5243	2.17178	2.34185	2.48529	3.11562	71.6699	7.91235	5.42775	36.1075	1.56133	high
TCGA-VN-A88P	3.45205	0	3.80894	1.98155	2.24163	2.94136	2.62533	88.7905	8.98124	5.7449	75.2151	1.42909	low
TCGA-XK-AAJA	2.54795	0	4.67141	2.07181	1.99471	3.63744	3.21662	56.7591	9.63087	6.15123	89.3729	1.57554	high
TCGA-ZG-A9M4	1.49863	0	3.63655	2.17062	2.05243	2.45396	2.69774	148.538	13.1533	6.68292	22.9303	1.84986	high
TCGA-HC-8264	0.131507	0	4.00579	2.33832	2.05753	3.09848	2.44195	103.436	8.60901	5.18434	44.6271	1.59181	high
TCGA-KK-A8IG	6.86301	0	4.86605	2.43689	2.29605	2.92269	2.69963	117.087	8.97611	6.07338	45.4329	1.89688	high
TCGA-VP-A87B	6.32877	1	3.64883	1.88746	1.97935	4.16903	3.17198	71.1202	9.80943	5.25181	104.083	1.16862	low
TCGA-V1-A8ML	1.2274	0	4.12578	2.06587	2.00818	2.9316	2.52479	67.6279	11.3552	5.78088	79.3581	1.46307	low
TCGA-G9-6385	2.27397	0	4.93433	2.04745	2.17149	2.87399	2.69942	111.369	10.928	4.63846	75.7391	1.50598	low
TCGA-G9-6347	5.72329	0	6.3665	4.66674	2.82704	2.26945	2.34554	100.098	7.36887	4.24968	64.5353	1.94529	high
TCGA-J4-A67T	0.50137	0	4.21913	2.07258	1.97138	2.34904	2.7504	108.438	9.65472	4.49003	83.4937	1.27123	low
TCGA-ZG-A9L0	0.972603	0	4.43701	2.848	2.90411	4.49333	3.48992	122.69	9.49898	6.18758	76.1223	1.73967	high
TCGA-G9-6499	4.2274	0	3.61947	2.09789	1.98583	3.20065	2.64071	90.5446	8.00704	5.63378	106.604	1.18623	low
TCGA-V1-A9OL	0.287671	1	4.86919	2.26217	2.02608	3.36517	3.77869	139.09	17.5305	10.0989	64.7856	2.34663	high
TCGA-EJ-7789	3.0274	0	4.03967	1.94813	1.90997	2.32933	3.77068	52.6804	6.40644	6.72066	38.1855	1.78474	high
TCGA-ZG-A8QW	0.257534	0	4.26952	1.98874	2.00135	3.33539	3.0804	159.671	11.0232	6.36613	64.8554	1.69122	high
TCGA-KK-A59X	6.94521	0	4.65011	1.87094	1.94893	2.77547	3.70988	152.46	9.72568	6.55174	67.9327	1.74708	high
TCGA-M7-A721	1.09589	0	3.8078	1.97949	1.95936	2.2553	3.0773	118.093	11.742	5.86737	71.1619	1.45189	low
TCGA-EJ-7115	7.36164	0	3.99615	1.97944	2.04201	3.27201	3.11579	86.8523	9.54061	5.60351	106.696	1.25778	low
TCGA-EJ-A46F	2.14521	1	4.42527	1.95495	1.90379	2.25113	2.66085	112.064	7.42276	4.78887	40.7813	1.59479	high
TCGA-M7-A723	2.09041	0	4.16178	2.31593	2.28733	2.38651	2.60689	109.941	13.4491	4.97427	80.7904	1.3789	low
TCGA-XK-AAJ3	3.45753	0	4.07806	2.04553	1.95612	2.27086	3.07701	64.993	12.9188	7.65956	91.7532	1.6187	high
TCGA-KK-A7AZ	4.16164	0	5.55515	2.50897	2.11056	2.94013	2.65455	59.1934	9.48866	7.93738	53.669	2.21979	high
TCGA-HC-7742	0.575342	1	4.27723	2.16761	2.39789	2.48026	2.97974	122.442	12.2253	4.83445	58.6208	1.51826	low
TCGA-HC-7745	1.97534	0	4.59633	2.05121	2.11244	2.3954	2.78049	103.662	8.69256	5.17558	63.7221	1.56317	high
TCGA-V1-A8MM	2.71233	1	4.55445	2.05304	2.11485	3.19839	2.91201	45.3285	11.6438	6.16012	66.3197	1.68562	high
TCGA-KC-A7FA	1.63836	0	3.37122	2.20378	2.07107	3.41376	2.62559	100.005	8.68631	6.50929	61.8019	1.54571	low
TCGA-VP-A875	6.32603	0	4.09666	2.08127	1.94423	3.3577	2.997	44.2679	11.2746	7.35593	37.8627	1.92629	high
TCGA-HC-7081	3.11233	0	3.8563	3.63836	2.35501	2.22445	2.42927	159.477	10.3334	4.4896	40.5317	1.56846	high
TCGA-CH-5745	0.249315	0	4.00135	2.09853	1.9726	2.46633	2.73044	109.827	9.21886	4.70104	80.1214	1.28121	low
TCGA-HI-7168	0.843836	1	4.85122	2.58132	3.02031	2.47694	2.75311	113.149	10.9213	4.68382	62.5372	1.63459	high
TCGA-HC-7738	1.15068	1	3.26662	1.95749	2.00847	3.18685	2.96852	86.3376	10.3401	6.06578	79.5443	1.33563	low
TCGA-V1-A9OH	6.58356	0	3.64719	1.92685	2.14262	2.81018	2.66581	131.285	8.71662	5.88072	66.3745	1.46878	low
TCGA-TP-A8TV	1.67123	0	3.90206	1.95301	2.07916	5.10331	3.26302	61.3599	13.4033	7.46615	98.7006	1.5923	high
TCGA-J9-A52C	0.487671	0	5.02796	3.02398	2.37755	2.25566	2.42472	149.199	7.70348	5.5599	51.9745	1.84163	high
TCGA-YL-A9WL	2.0274	1	3.70067	2.27989	2.24739	2.21966	2.87171	137.928	11.2677	5.39014	13.7587	1.7435	high
TCGA-EJ-5521	6.24384	0	4.46289	2.21647	2.19736	2.6521	2.35636	212.919	13.8839	4.12453	77.5862	1.36749	low
TCGA-EJ-5516	5.17534	0	3.46791	1.96487	1.97665	2.38959	3.04562	76.0601	7.30942	4.07982	35.4907	1.33774	low
TCGA-CH-5738	0.580822	0	3.92001	2.15512	2.03383	2.55606	3.12086	134.45	9.62643	4.84913	68.9085	1.36944	low
TCGA-G9-7519	2.32603	0	3.51501	2.2411	2.52434	2.65806	2.47258	112.978	12.9953	6.0849	92.7353	1.34555	low
TCGA-HC-7213	0.465753	1	10.0001	6.27675	2.89406	2.39485	4.77485	217.056	18.6516	4.65823	35.544	3.04536	high
TCGA-G9-6384	2.09589	0	4.05094	2.05561	2.25088	2.40817	3.14575	76.8632	8.247	4.3374	65.6479	1.3283	low
TCGA-EJ-8474	2.09863	0	3.42274	2.0963	1.9997	3.47182	2.70432	76.9147	6.54458	5.8206	69.4305	1.39792	low
TCGA-HC-A6AQ	0.290411	0	3.8152	2.13315	2.25209	2.60902	2.63732	108.097	12.185	5.1807	83.5698	1.31355	low
TCGA-EJ-7793	0.312329	0	4.54306	1.95137	1.93354	2.24335	2.72852	107.518	10.1881	4.2262	70.4494	1.36771	low
TCGA-HC-7752	2.14247	0	4.07294	1.88673	2.01636	3.14822	2.16344	26.004	8.85354	4.29108	48.8688	1.41194	low
TCGA-XJ-A83F	3.08767	0	3.37116	2.1917	2.01295	3.03424	2.61098	91.6895	11.2709	3.40586	81.1471	0.992842	low
TCGA-EJ-5508	5.38356	0	3.88564	2.11354	2.11822	2.45557	3.1104	78.248	7.608	4.99267	38.8534	1.54332	low
TCGA-KK-A7AQ	4.41096	0	3.87406	2.21667	2.02564	2.42543	2.84275	66.9613	14.3144	6.32987	91.0843	1.41897	low
TCGA-XK-AAIV	3.10411	0	3.60331	3.27717	2.13614	2.27345	4.80726	173.572	16.1319	10.6366	66.6685	2.19506	high
TCGA-EJ-7315	2.76164	0	3.40903	2.0659	1.95066	2.23326	2.7746	104.919	10.5476	3.62651	53.9725	1.16589	low
TCGA-J4-A83I	1.87671	0	4.12774	2.23225	2.2367	2.23227	2.65971	110.777	14.1716	5.59191	47.1538	1.65002	high
TCGA-EJ-7312	3.01096	0	4.12908	2.05045	1.9605	2.79659	2.72383	105.742	7.80564	4.88086	107.027	1.17122	low
TCGA-EJ-A7NH	1.29863	0	4.37512	2.17712	2.36935	2.97763	3.11647	114.897	10.3445	5.30306	74.1181	1.51565	low
TCGA-CH-5737	0.249315	0	3.15067	1.90004	1.92571	3.33052	2.68273	87.7854	12.135	5.09171	65.9326	1.26096	low

## Sheet: MSKCC-risk
id	bRFS_time	BCR_state	AIFM2	AKR1C1	AKR1C2	CBS	FANCD2	FTH1	G6PD	NFS1	SLC1A5	riskScore	risk
GSM527858	1.54167	1	4.09691	1.56925	1.75298	2.98932	2.68469	111.32	9.03931	5.23498	60.9125	1.46477	low
GSM527859	4.835	0	3.26578	2.43664	2.14101	2.46083	2.8268	106.451	10.1459	6.07877	64.6688	1.44353	low
GSM527860	7.76167	0	4.14509	1.92693	1.93317	2.18113	2.67174	100.613	9.08109	4.35414	58.8657	1.36887	low
GSM527861	10.5083	0	4.18612	1.5528	1.68384	2.81089	3.01619	105.928	8.85706	4.46263	63.7459	1.34941	low
GSM527862	8.21667	0	3.86966	1.83133	1.8056	3.22883	2.86667	105.219	9.73482	4.69559	71.4801	1.30455	low
GSM527863	12.4325	0	3.28959	3.57497	2.72482	3.72163	2.4619	107.852	12.7405	6.23206	71.8627	1.55148	low
GSM527864	5.39667	1	4.63241	2.01472	2.00166	2.45774	2.7706	112.592	9.20786	5.61776	65.797	1.61617	high
GSM527865	2.92167	0	3.75624	2.71591	2.15348	2.60653	2.69087	113.685	9.93859	6.11197	69.1708	1.53861	low
GSM527866	6.8475	0	4.0179	2.75239	2.29712	2.24679	2.95258	109.825	10.4934	4.5875	59.0361	1.44254	low
GSM527867	10.7025	0	3.244	1.33855	1.59169	3.35802	2.87469	103.889	10.8195	5.38837	71.2152	1.24601	low
GSM527868	0.865	0	3.64565	2.58549	2.22147	2.52318	2.82446	107.539	11.2094	5.59064	64.7887	1.46696	low
GSM527869	6.37083	0	3.51416	2.57152	2.19498	3.07733	2.57695	108.958	10.9735	5.9631	72.176	1.45958	low
GSM527870	1.89167	0	4.64665	4.79873	3.17948	2.17657	2.65511	115.031	10.3802	4.89527	67.8699	1.70416	high
GSM527871	8.69833	0	5.48126	1.45707	1.75941	3.09306	2.81326	102.162	9.78442	5.31519	64.5916	1.72512	high
GSM527872	1.58	0	3.2971	1.74941	1.76427	2.54991	2.88729	108.458	11.9084	5.68381	74.2	1.29062	low
GSM527873	4.745	0	4.33879	2.28155	2.05552	3.40877	3.00258	102.862	10.4885	5.65106	66.3443	1.601	high
GSM527874	5.125	0	4.51858	2.57452	2.28158	2.03365	2.58767	107.092	9.67524	5.55017	59.2261	1.65421	high
GSM527875	3.32917	1	4.04892	2.51345	2.20009	2.80413	2.65003	105.379	10.1307	5.24993	61.1498	1.522	low
GSM527876	0.328333	1	4.88423	0.71084	1.37696	3.2519	2.83167	105.989	7.9388	4.95317	73.6369	1.44695	low
GSM527877	5.67	1	3.41765	0.950626	1.44953	4.05843	2.85331	103.716	9.83162	6.14388	63.6305	1.41939	low
GSM527878	6.51333	0	5.01095	1.03854	1.51419	3.26287	2.58138	103.679	11.1609	6.12186	67.112	1.70049	high
GSM527879	9.73583	0	4.16842	2.58814	2.27319	2.36601	2.80747	111.528	7.7091	5.16083	63.0359	1.51541	low
GSM527880	2.3	1	4.1783	4.18982	2.94664	2.47256	2.89156	111.186	9.5037	6.31082	59.1518	1.82042	high
GSM527881	2.22333	0	3.30424	1.80748	1.78725	3.58239	2.76619	107.766	10.6369	5.73456	72.7254	1.33661	low
GSM527882	9.59083	0	3.91585	3.37819	2.56181	2.01766	2.5384	104.19	12.0643	6.42043	63.5708	1.68603	high
GSM527883	2.94583	1	5.15079	2.42503	2.31114	2.60053	2.86683	103.8	9.16722	4.30943	57.1863	1.62954	high
GSM527884	0.309167	1	3.49621	1.31199	1.5958	3.18874	2.64664	106.494	11.6148	6.72752	68.9707	1.48929	low
GSM527885	5.7575	0	3.90086	1.31964	1.53443	3.40374	2.79785	105.399	11.9799	6.13574	64.151	1.52133	low
GSM527886	7.74833	1	3.07021	2.58489	2.20026	3.43635	2.76144	104.433	11.9749	6.54557	68.7974	1.48307	low
GSM527887	6.48333	0	3.10033	2.43236	2.09422	2.97813	2.58439	104.933	11.2597	6.47903	71.6099	1.43617	low
GSM527888	7.11	0	4.30756	2.33975	2.24059	3.45321	2.68335	106.081	10.4954	6.07395	69.1314	1.64956	high
GSM527889	8.67083	0	3.51635	3.08395	2.44501	3.1769	2.94567	104.548	10.8034	6.71434	68.6667	1.62471	high
GSM527890	8.35083	0	4.38655	1.78843	1.98216	2.40191	2.44232	103.15	12.1662	5.7526	70.9142	1.54325	low
GSM527891	7.45833	0	4.64333	1.75599	1.9292	2.39689	2.75753	107.831	7.47098	4.46161	58.958	1.47788	low
GSM527892	6.9875	0	4.75104	2.61288	2.41156	2.04062	3.07963	110.339	7.56025	4.69527	53.5418	1.62389	high
GSM527893	8.545	0	3.61335	2.59883	2.16273	4.0294	2.89483	103.557	9.66479	6.57398	64.5149	1.63094	high
GSM527894	0.175	1	6.0163	2.16249	2.20163	2.41995	3.08025	95.1383	8.51089	4.76271	50.3861	1.87766	high
GSM527895	2.08333	0	4.34502	9.99716	6.46348	1.61921	3.96424	108.26	11.2793	4.55916	53.9764	2.09931	high
GSM527896	6.905	0	5.13097	1.60591	1.91505	3.54733	3.61787	100.725	6.08372	4.68207	49.346	1.68216	high
GSM527897	2.51583	0	3.81739	1.95284	2.00161	3.21256	2.93106	108.856	10.7502	6.95639	73.7113	1.60921	high
GSM527898	3.57833	0	4.77164	1.74899	1.92724	2.83175	2.93191	103.884	8.05645	5.05497	61.105	1.58327	high
GSM527899	6.17667	0	4.03299	1.13144	1.66847	2.64239	3.02595	109.471	7.67204	4.7804	62.272	1.34324	low
GSM527900	2.02333	0	3.14007	1.17604	1.69861	2.98771	2.82988	107.404	8.92863	5.27824	64.3349	1.23605	low
GSM527901	6.4475	0	4.97804	1.51027	1.87946	2.84312	3.07022	105.006	7.2777	4.59984	62.4011	1.53886	low
GSM527902	6.42583	0	4.01493	2.96696	2.58883	2.7476	2.7328	109.189	7.10126	4.70304	58.186	1.49465	low
GSM527903	3.795	0	2.96663	2.46393	2.13031	3.409	2.70267	110.313	10.1664	5.81215	64.5906	1.37494	low
GSM527904	1.08667	1	4.51211	2.30395	2.0301	1.57089	3.04244	107.414	9.96976	6.59612	64.6892	1.72634	high
GSM527905	7.02583	0	4.62178	1.95563	1.92307	2.39156	2.84162	101.57	9.59562	5.28052	60.897	1.58649	high
GSM527906	4.1125	0	5.19563	1.49819	1.65947	1.99007	2.85194	103.719	8.7107	5.70559	49.9016	1.77663	high
GSM527907	5.14167	0	4.77189	2.61976	2.30273	2.55334	2.94802	100.096	8.45175	5.02125	63.2604	1.62145	high
GSM527908	4.61583	1	3.81709	2.18061	2.23391	2.39806	3.1846	109.372	8.49557	6.74906	66.6177	1.62137	high
GSM527909	0.821667	1	3.04046	1.7809	1.85053	3.66475	2.5002	105.024	11.1172	6.56455	69.2333	1.42256	low
GSM527910	4.91417	0	3.64943	1.6438	1.83626	3.21551	3.10267	103.869	9.54037	5.59679	67.4153	1.40005	low
GSM527911	2.65	1	4.85925	2.77765	2.46718	2.69525	2.74522	109.876	9.78585	5.40291	64.5486	1.70818	high
GSM527912	3.305	0	3.86398	1.80771	1.96561	3.45924	2.80365	105.78	10.9231	6.43956	70.3567	1.56433	high
GSM527913	5.07083	0	4.0433	1.9815	2.10036	2.82559	3.03774	112.348	9.41413	5.68967	67.6995	1.51134	low
GSM527914	4.73667	0	2.41587	1.69192	1.81487	3.00427	2.95625	107.81	8.94104	5.61537	68.877	1.14418	low
GSM527915	5.84833	0	4.78059	1.49314	1.72381	2.71876	2.99599	103.769	8.96458	3.65153	60.6067	1.37125	low
GSM527916	4.03583	0	3.351	2.9394	2.46384	2.64478	2.83415	103.57	8.51561	5.40383	57.3311	1.45497	low
GSM527917	1.40167	1	5.08966	1.15014	1.59481	2.45082	2.68002	102.943	9.42785	6.68114	67.7129	1.77405	high
GSM527918	3.86833	0	3.50201	2.57283	2.243	2.74111	3.07448	106.827	8.64665	5.84071	64.7825	1.47442	low
GSM527919	5.50833	0	4.20208	2.12876	1.97534	3.10625	2.86849	95.8517	9.99377	4.96621	67.4325	1.45042	low
GSM527920	4.29833	0	4.10072	1.95555	1.96969	2.45622	2.92141	106.313	8.72199	5.36897	60.8887	1.49897	low
GSM527921	3.53167	0	4.79117	2.73098	2.50311	2.66673	2.84173	102.462	9.29397	5.64639	62.1994	1.73802	high
GSM527922	0.155833	0	4.24973	2.13778	2.06226	2.65505	2.79364	96.0141	9.73073	4.56212	61.3322	1.43337	low
GSM527923	0.481667	0	4.09974	1.89012	1.90215	2.21593	2.63529	108.627	7.8988	5.3966	61.0005	1.4873	low
GSM527924	3.18417	0	5.2549	1.74871	1.83377	2.64667	2.71463	100.755	8.05858	4.99759	64.0605	1.64279	high
GSM527925	5.19667	0	4.4491	2.5231	2.22292	2.57442	2.82107	104.999	7.61605	5.187	64.0237	1.56659	high
GSM527926	2.3875	1	4.03054	2.25682	2.09341	2.66304	2.81724	100.685	9.08922	5.22181	60.7675	1.49165	low
GSM527927	3.6225	0	3.48991	2.13404	1.95413	2.92775	2.8266	108.208	9.1447	5.18438	68.1064	1.33095	low
GSM527928	1.91667	0	5.045	2.27954	2.1121	2.70872	3.14147	102.907	9.86018	5.25865	63.3234	1.68888	high
GSM527929	4.67917	0	4.18931	2.0264	2.00813	2.71068	2.81021	101.62	9.04258	5.36573	64.3617	1.50663	low
GSM527930	4.92833	0	3.30454	1.01481	1.55434	2.65977	3.19729	101.636	8.83533	5.47583	62.0438	1.28444	low
GSM527931	1.155	0	3.46277	1.71976	1.91018	3.10863	2.7632	107.391	7.95322	4.91534	66.0899	1.27953	low
GSM527932	4.90917	0	4.0566	1.71413	1.83374	2.85053	2.83217	97.6511	9.22825	4.40993	59.6075	1.35619	low
GSM527933	4.15333	0	5.05603	2.59939	2.37803	2.11935	2.7143	101.357	9.25127	4.70137	63.0284	1.62796	high
GSM527934	1.10083	1	3.70348	1.50741	1.83207	3.30205	3.11219	98.1812	10.502	6.3598	68.7223	1.50286	low
GSM527935	5.0375	0	3.85638	2.47064	2.25326	3.00803	2.516	105.042	9.28572	5.20743	68.2119	1.4393	low
GSM527936	3.23083	0	4.34838	1.17401	1.57319	2.12209	2.88111	99.2486	9.11797	5.20611	58.9476	1.46756	low
GSM527937	2.185	0	3.75175	1.1552	1.57294	2.46305	2.90322	93.3518	9.02143	5.69327	60.8153	1.4109	low
GSM527938	1.56917	1	5.08894	2.35068	2.17321	2.28751	3.01099	102.017	9.31113	4.50713	57.7756	1.62192	high
GSM527939	3.6525	0	3.92587	1.283	1.63746	2.97631	2.80329	102.689	8.65708	5.69018	69.3718	1.41865	low
GSM527940	3.87417	0	4.65194	1.39818	1.72058	2.26528	2.91431	95.728	7.93248	5.04136	55.3791	1.54626	low
GSM527941	5.22083	0	4.81969	1.52459	1.7705	3.17189	2.78107	102.562	9.4232	4.51253	68.1021	1.46801	low
GSM527942	4.3725	0	4.94661	2.20756	2.154	2.84469	2.82841	99.5936	8.4758	5.01484	58.6934	1.66161	high
GSM527943	5.005	0	4.60282	1.51033	1.7155	3.18654	3.00141	101.932	8.11389	6.06538	61.0793	1.67479	high
GSM527944	4.6	0	3.67333	1.36958	1.85805	2.51995	3.14683	104.426	7.99774	4.99947	56.3553	1.35528	low
GSM527945	5.11417	0	5.16162	3.1463	2.62621	1.99705	2.91554	106.428	8.16583	4.76635	62.8193	1.69602	high
GSM527946	4.32083	0	4.175	1.64158	1.80201	3.96417	2.97192	110.008	8.77107	5.2728	60.7082	1.51847	low
GSM527947	3.6275	0	4.04534	1.3794	1.68127	4.91029	2.72704	102.778	8.04219	4.80835	70.8783	1.36967	low
GSM527948	4.485	1	4.92709	1.8522	1.94852	2.21026	3.35931	97.0216	9.19108	4.91411	52.6725	1.63657	high
GSM527949	4.73917	0	4.41777	1.59947	1.83108	2.85341	2.85327	96.9859	8.87838	4.50569	62.3358	1.4179	low
GSM527950	2.32167	1	6.85452	1.84126	2.03056	2.26083	3.31399	84.3919	8.03668	3.74697	47.4175	1.89023	high
GSM527951	4.04667	0	3.56589	2.11132	1.89741	3.26971	2.78165	101.979	11.6619	5.49661	65.2945	1.41384	low
GSM527952	2.33833	0	3.78528	1.453	1.69456	2.54412	3.28315	101.159	10.7647	6.06035	55.7086	1.5283	low
GSM527953	0.681667	0	2.40712	1.06668	1.54229	3.9315	3.29417	102.587	11.1593	6.26998	71.8629	1.19663	low
GSM527954	4.30417	0	3.07645	0.790332	1.29861	4.53395	2.91737	102.251	12.8268	6.54037	82.002	1.2977	low
GSM527955	0.476667	1	5.30346	1.65017	1.7361	4.46042	3.18744	97.0763	11.7257	6.77811	68.9177	1.91246	high
GSM527956	3.48	0	2.16461	1.53884	1.64112	3.38002	2.79113	107.348	11.4226	6.34341	74.0641	1.16059	low
GSM527957	3.1325	0	3.54375	1.43645	1.60114	3.22243	2.70353	101.343	12.6859	6.10916	69.4847	1.41916	low
GSM527958	4.03583	0	4.58454	3.19936	2.66215	1.68251	2.89921	118.031	9.04999	4.42583	59.3452	1.55655	high
GSM527959	4.24083	0	3.74467	0.819261	1.3474	3.20201	2.63582	108.978	13.2537	5.57612	72.1458	1.32817	low
GSM527960	3.81083	0	3.87967	1.88721	1.80659	2.96036	3.04608	113.891	12.1237	5.89347	78.1719	1.43351	low
GSM527961	4.93083	0	5.14846	1.90466	1.94036	2.95578	2.73335	101.977	10.4732	5.95418	62.6415	1.78775	high
GSM527962	4.27917	0	4.22552	2.04031	2.02251	3.01791	2.79295	102.053	12.3182	5.95002	71.3405	1.56778	high
GSM527963	3.945	0	5.94714	2.12405	2.13654	3.22373	2.98968	98.0475	9.70349	4.64822	63.5145	1.78825	high
GSM527965	3.9675	0	3.84373	1.47102	1.70594	3.6518	2.80309	98.6738	10.7093	5.08385	66.0867	1.37277	low
GSM527966	0.900833	0	4.2978	0.867386	1.4692	4.01842	3.2274	101.487	8.26995	5.78187	68.4249	1.50859	low
GSM527968	3.32083	0	3.9242	1.63935	1.73651	2.8574	2.79255	99.8757	11.5731	5.5085	67.2673	1.43086	low
GSM527970	2.63417	0	4.5985	1.81028	1.91783	2.93127	2.6942	100.818	9.81938	5.04699	61.9326	1.55014	low
GSM527971	0.1175	1	3.97749	6.97746	4.24413	2.40721	2.74183	112.029	13.3315	6.1144	66.4966	1.92242	high
GSM527972	1.08167	0	3.81122	2.56731	2.15775	2.5517	2.72329	106.405	12.0527	5.68875	68.9149	1.48622	low
GSM527973	1.585	1	2.97402	1.05528	1.57767	2.21101	2.77018	111.286	7.23555	5.14636	60.5605	1.17261	low
GSM527974	0.985833	0	4.34613	3.1609	2.72032	3.08762	2.81288	93.3395	10.2465	6.68905	61.1507	1.84214	high
GSM527975	3.78083	0	5.17686	1.55429	1.83163	2.81758	2.86537	101.845	9.64277	4.8623	59.8916	1.63185	high
GSM527977	4.545	0	5.23922	2.25337	2.08992	3.46742	2.74102	86.4256	10.0819	4.84915	59.6425	1.70631	high
GSM527979	2.54333	0	5.79596	2.03635	2.06535	2.94268	2.78904	98.579	9.98807	5.3227	62.8844	1.83924	high
GSM527980	2.23667	0	4.16385	2.11581	1.93978	3.25431	2.82997	104.549	12.3973	5.85275	67.4508	1.57259	high
GSM527982	4.085	0	4.15716	1.49744	1.66351	3.06742	2.86809	103.564	12.2186	6.61186	68.2613	1.61947	high
GSM527984	3.57833	0	3.51743	2.59393	2.29558	3.3656	2.62873	108.46	12.7419	5.11068	73.9785	1.34962	low
GSM527985	4.3475	0	5.54511	3.58376	2.95192	2.62568	3.00603	104.621	8.24368	4.72998	61.8783	1.82804	high
GSM527986	0.736667	0	3.65456	2.0923	1.97844	3.09102	2.4	111.053	13.5303	6.89592	66.4669	1.61974	high
GSM527987	2.54667	1	3.19361	1.1112	1.61357	2.84069	2.91417	103.384	8.16014	4.28939	57.4268	1.13888	low
GSM527988	2.72417	0	3.33757	1.79734	2.04928	3.64508	2.91066	111.88	10.4166	5.90074	63.8435	1.43455	low
GSM527989	3.60833	0	3.6728	1.38495	1.77938	3.65083	2.63029	99.7699	9.4155	5.51081	63.208	1.41135	low
GSM527990	3.00083	0	4.95899	1.71113	1.94009	2.61171	2.88202	99.9253	9.05049	4.85408	61.1591	1.58616	high
GSM527991	0.213333	1	5.61274	3.322	2.52339	2.62956	2.66342	97.8896	11.2955	6.22774	63.8237	2.00377	high
GSM527992	3.14	0	4.94341	1.18102	1.60448	3.14485	3.01341	102.845	7.85421	5.4445	65.7895	1.60524	high
GSM527993	0.243333	1	6.25538	1.48615	1.88564	3.02952	3.31425	92.8537	9.71341	4.89008	64.9855	1.82265	high
GSM527994	0.115	1	5.48821	0.97855	1.57058	2.64287	2.87604	104.45	7.94089	5.2942	66.7507	1.66197	high
GSM527995	2.5025	0	5.29413	1.56485	1.84747	4.10582	2.97552	104.917	9.37287	5.9352	65.4691	1.80477	high
GSM527998	1.5	1	5.26427	2.26061	2.06945	3.02192	3.21472	99.7462	9.57154	6.98796	60.2927	1.99173	high
GSM528005	0.240833	1	6.05081	2.8656	2.46502	2.19054	3.29145	92.7277	8.14214	5.2143	53.9668	1.96705	high
GSM528006	0.3425	1	4.51389	1.56069	1.79041	3.05503	2.97966	85.6443	9.01887	5.10581	56.0804	1.55568	high
GSM528007	0.134167	1	4.06411	0.41751	1.40516	3.36099	2.50095	109.189	9.08843	7.39275	77.1349	1.58896	high
GSM528008	0.115	1	4.21831	1.02954	1.58943	3.19746	3.48861	101.991	10.4826	6.61376	59.1926	1.65971	high
GSM528009	0.9825	1	5.34738	3.51374	2.79777	2.50466	3.63834	83.5509	9.3827	4.50582	43.2624	1.85328	high
GSM528011	1.67	1	4.24347	2.99134	2.52002	3.09956	2.78856	118.218	17.4355	9.27616	35.4979	2.33279	high
GSM528013	5.38833	1	6.65821	1.20563	1.65204	2.37865	4.05203	100.101	7.05549	6.43511	50.2086	2.15858	high
GSM528014	0.495833	1	3.4598	5.70306	3.68953	1.19669	3.83036	106.137	12.6195	7.48918	25.9484	2.12611	high
