# Supplementary material for: Identifying a Ferroptosis-Related Gene Signature for Predicting Biochemical Recurrence of Prostate Cancer
Source: Front Cell Dev Biol. 2021 Oct 29;9:666025. doi: 10.3389/fcell.2021.666025 (PMC8586218; doi:10.3389/fcell.2021.666025)
Supplement: Supplementary file 4 [file Table_4.XLSX]

## Sheet: TCGA-clinical
Id	bRFS_time	BCR_state	age	PSA	WHO_ISUP	gleason_score	primary_GS	secondary_GS	T	risk
TCGA-CH-5768	731	0	72	0.1	1	6	2	4	T3a	low
TCGA-EJ-A65M	230	0	65	0.1	1	6	3	3	T2c	low
TCGA-V1-A8MF	1449	0	65	0.14	1	6	3	3	T3a	low
TCGA-HC-7209	440	0	60	0.05	1	6	3	3	T2c	low
TCGA-ZG-A8QX	442	0	56	0	1	6	3	3	T2c	high
TCGA-J4-AATV	553	0	71	0	1	6	3	3	T2c	high
TCGA-HC-7077	2115	0	64	0.83	1	6	3	3	T3a	low
TCGA-2A-A8VV	671	0	52	0.05	1	6	3	3	T2b	low
TCGA-2A-A8VL	621	0	51	0.05	1	6	3	3	T2b	high
TCGA-XJ-A9DQ	91	0	48	0	1	6	3	3	T2a	high
TCGA-EJ-5517	1889	0	55	0.1	1	6	3	3	T2c	low
TCGA-QU-A6IP	2620	0	66	0	1	6	3	3	T2a	low
TCGA-FC-A8O0	616	0	68	7.82	1	6	3	3	T3a	high
TCGA-J4-A83K	328	0	52	0.1	1	6	3	3	T2c	high
TCGA-HC-8213	589	0	48	0	1	6	3	3	T2c	low
TCGA-HC-8258	847	0	56	0.01	1	6	3	3	T2c	low
TCGA-2A-A8VO	1701	0	57	0.05	1	6	3	3	T3a	low
TCGA-G9-6342	1696	0	61	0.05	1	6	3	3	T3a	low
TCGA-V1-A9OF	1184	0	49	0.01	1	6	3	3	T2c	low
TCGA-VP-A87E	2037	0	59	0.11	1	6	3	3	T2c	low
TCGA-G9-6371	1226	0	58	0.03	1	6	3	3	T2c	low
TCGA-V1-A9OQ	371	0	67	0.01	1	6	3	3	T3a	low
TCGA-HC-7748	792	0	60	0.1	1	6	3	3	T2a	low
TCGA-Y6-A8TL	992	0	65	0	1	6	3	3	T3a	low
TCGA-M7-A720	384	0	53	0	1	6	3	3	T2c	high
TCGA-2A-AAYO	1272	0	57	0.05	1	6	3	3	T2c	low
TCGA-QU-A6IO	3716	0	53	0.1	1	6	3	3	T2c	low
TCGA-HC-8259	924	0	50	0.01	1	6	3	3	T2a	low
TCGA-J4-A67Q	975	0	77	0.1	1	6	3	3	T2c	low
TCGA-H9-A6BX	941	0	60	0.04	1	6	3	3	T2c	high
TCGA-J9-A8CN	1237	0	53	0.03	1	6	3	3	T3a	low
TCGA-V1-A8WS	474	0	56	0.09	1	6	3	3	T3b	high
TCGA-J4-AAU2	825	0	59	0	1	6	3	3	T2c	low
TCGA-EJ-AB20	131	0	61	0.1	1	6	3	3	T2c	high
TCGA-G9-7509	1610	0	48	0.03	1	6	3	3	T2c	low
TCGA-2A-AAYU	615	0	56	0.05	1	6	3	3	T3a	high
TCGA-V1-A9OT	292	1	61	0.01	1	6	3	3	T2c	high
TCGA-EJ-AB27	145	0	51	0.1	1	6	3	3	T2c	high
TCGA-V1-A8WN	924	0	47	0.02	1	6	3	3	T2c	high
TCGA-G9-6347	2089	0	59	0.03	1	6	3	3	T2c	high
TCGA-HC-7075	601	0	63	0.01	1	6	3	3	T2a	low
TCGA-V1-A8MK	508	1	41	0.83	1	6	3	3	T2c	high
TCGA-HI-7170	2522	0	58	0.1	1	6	3	3	T2c	low
TCGA-EJ-7321	824	0	57	0.1	1	6	3	3	T3a	low
TCGA-KK-A7AV	822	0	58	0.1	2	7	3	4	T2c	low
TCGA-QU-A6IL	97	0	64	0.2	2	7	3	4	T2c	low
TCGA-XJ-A83H	1280	0	57	0.03	2	7	3	4	T2c	low
TCGA-KC-A7FD	270	0	62	0	2	7	3	4	T3a	low
TCGA-CH-5750	396	0	72	0.02	2	7	3	4	T2c	low
TCGA-EJ-5497	405	0	47	0.1	2	7	3	4	T2c	low
TCGA-HC-8260	686	0	43	0.01	2	7	3	4	T2c	high
TCGA-EJ-7797	983	0	53	0.1	2	7	3	4	T2c	low
TCGA-H9-A6BY	112	0	63	0	2	7	3	4	T3a	low
TCGA-EJ-5530	1832	0	61	0.1	2	7	3	4	T2c	low
TCGA-EJ-7125	2850	0	44	0.1	2	7	3	4	T2c	low
TCGA-EJ-7788	859	0	53	0.2	2	7	3	4	T3b	low
TCGA-V1-A8ML	448	0	63	0.01	2	7	3	4	T2c	low
TCGA-EJ-5496	595	0	59	0.1	2	7	3	4	T2c	low
TCGA-HC-7818	938	0	66	0.01	2	7	3	4	T2c	low
TCGA-G9-6339	2551	0	58	0.03	2	7	3	4	T3b	low
TCGA-EJ-7791	1118	0	67	0.1	2	7	3	4	T2c	high
TCGA-HC-A8D0	775	0	61	0.01	2	7	3	4	T2a	high
TCGA-J4-A67N	442	1	61	0.7	2	7	3	4	T3a	high
TCGA-VN-A88O	481	0	49	0	2	7	3	4	T2c	low
TCGA-G9-7522	1078	0	49	0.1	2	7	3	4	T2c	high
TCGA-V1-A8MG	857	0	53	0.03	2	7	3	4	T3b	high
TCGA-HC-7737	1090	0	55	0.1	2	7	3	4	T2c	low
TCGA-HC-8257	726	0	70	0.1	2	7	3	4	T3b	high
TCGA-CH-5790	974	0	64	0.1	2	7	3	4	T2c	low
TCGA-EJ-A46I	668	0	57	0.1	2	7	3	4	T3a	low
TCGA-EJ-A7NH	474	0	56	0.1	2	7	3	4	T2c	low
TCGA-HC-7080	1106	0	66	0.1	2	7	3	4	T2a	low
TCGA-EJ-7794	1306	0	67	0.1	2	7	3	4	T2c	low
TCGA-G9-7519	849	0	58	0.03	2	7	3	4	T2c	low
TCGA-J4-A67L	770	0	54	0.01	2	7	3	4	T3a	low
TCGA-EJ-5512	1733	0	46	0	2	7	3	4	T2c	low
TCGA-KC-A7F3	665	0	67	0	2	7	3	4	T2c	low
TCGA-HC-7738	420	1	58	0	2	7	3	4	T2c	low
TCGA-HC-7211	1221	0	62	10.9	2	7	3	4	T2c	low
TCGA-G9-6354	2066	0	55	0.03	2	7	3	4	T2b	low
TCGA-HC-7212	396	1	56	0.28	2	7	3	4	T2a	low
TCGA-EJ-7793	114	0	49	0.1	2	7	3	4	T2c	low
TCGA-HC-7736	1103	0	59	0.02	2	7	3	4	T2c	low
TCGA-EJ-7327	923	0	61	0.1	2	7	3	4	T3b	low
TCGA-CH-5794	882	0	65	0.01	2	7	3	4	T2b	low
TCGA-KK-A6DY	4295	0	50	0.1	2	7	3	4	T2c	high
TCGA-KK-A8I5	3096	0	55	0.1	2	7	3	4	T2b	low
TCGA-J4-A67T	183	0	63	0.1	2	7	3	4	T2c	low
TCGA-EJ-A8FS	266	1	66	0.3	2	7	3	4	T3a	low
TCGA-G9-6329	1266	0	67	0.03	2	7	3	4	T2c	low
TCGA-HC-A6AS	44	0	70	0	2	7	3	4	T2a	low
TCGA-2A-AAYF	1364	0	57	0.05	2	7	3	4	T3a	low
TCGA-KC-A7FE	352	0	62	0	2	7	3	4	T2c	high
TCGA-HC-7820	747	0	72	0	2	7	3	4	T2c	low
TCGA-KC-A4BN	1815	0	55	0	2	7	3	4	T2a	low
TCGA-EJ-7786	1096	0	62	0.1	2	7	3	4	T2c	low
TCGA-EJ-A7NF	250	0	56	0.1	2	7	3	4	T2c	low
TCGA-HI-7169	2684	0	55	0.1	2	7	3	4	T3a	high
TCGA-KC-A7FA	598	0	63	0	2	7	3	4	T3a	low
TCGA-EJ-7317	771	0	71	0.1	2	7	3	4	T2c	low
TCGA-EJ-A7NK	476	0	58	0.1	2	7	3	4	T3a	high
TCGA-EJ-5532	1828	0	57	0.1	2	7	3	4	T3a	high
TCGA-EJ-7325	1070	0	63	0.1	2	7	3	4	T3b	low
TCGA-HC-7231	939	0	66	0	2	7	3	4	T2c	low
TCGA-EJ-7123	2572	0	59	0.1	2	7	3	4	T2c	low
TCGA-KC-A4BL	934	1	65	3.15	2	7	3	4	T2c	high
TCGA-EJ-7218	2542	0	71	0.1	2	7	3	4	T2c	low
TCGA-G9-6378	1155	0	54	0.03	2	7	3	4	T2c	high
TCGA-QU-A6IM	1247	0	59	0.1	2	7	3	4	T2a	low
TCGA-HC-7210	868	0	74	0.1	2	7	3	4	T2a	low
TCGA-EJ-A7NG	432	0	64	0.1	2	7	3	4	T3a	high
TCGA-CH-5746	731	0	57	0.1	2	7	3	4	T2c	low
TCGA-G9-6370	1156	0	52	0.03	2	7	3	4	T3b	high
TCGA-CH-5739	671	0	65	0.02	2	7	3	4	T3a	low
TCGA-EJ-7331	742	1	64	0.8	2	7	3	4	T2c	low
TCGA-G9-6377	958	0	61	0.03	2	7	3	4	T2c	low
TCGA-HC-8261	546	0	48	0	2	7	3	4	T2c	low
TCGA-CH-5740	31	0	57	1.6	2	7	3	4	T2c	high
TCGA-HC-7078	1985	0	69	0.01	2	7	3	4	T3a	high
TCGA-H9-7775	185	0	68	0.04	2	7	3	4	T2c	low
TCGA-X4-A8KS	979	0	61	0.01	2	7	3	4	T2c	low
TCGA-M7-A71Y	493	0	55	0	2	7	3	4	T2c	high
TCGA-J4-A83L	720	0	61	0.1	2	7	3	4	T2c	low
TCGA-EJ-7792	1396	0	53	0.13	2	7	3	4	T2c	high
TCGA-HC-7747	748	0	52	0.19	2	7	3	4	T2c	low
TCGA-J4-A6M7	512	0	53	0.1	2	7	3	4	T2c	low
TCGA-G9-6385	830	0	66	0.064	2	7	3	4	T2c	low
TCGA-HC-A76X	150	0	62	0.01	2	7	3	4	T2c	low
TCGA-CH-5765	700	0	55	0.02	2	7	3	4	T3a	low
TCGA-VN-A88L	746	0	54	0	2	7	3	4	T2c	high
TCGA-HC-A6AL	67	0	64	0	2	7	3	4	T2c	low
TCGA-VP-A875	2309	0	67	0.01	2	7	3	4	T3a	high
TCGA-EJ-5508	1965	0	65	0.1	2	7	3	4	T3a	low
TCGA-V1-A8X3	202	0	51	0.03	2	7	3	4	T2c	low
TCGA-KK-A6E4	3502	0	69	0.1	2	7	3	4	T2b	low
TCGA-J4-A67O	839	0	59	0.1	2	7	3	4	T2c	high
TCGA-HC-7750	522	0	50	0.1	2	7	3	4	T2c	low
TCGA-J4-8200	1218	0	47	0.1	2	7	3	4	T2c	high
TCGA-VP-A87J	1774	0	56	0.13	2	7	3	4	T3a	low
TCGA-G9-6384	765	0	53	0.03	2	7	3	4	T3a	low
TCGA-G9-6351	2048	0	51	0.03	2	7	3	4	T2c	low
TCGA-EJ-5522	2079	0	51	0.1	2	7	3	4	T2c	low
TCGA-G9-6364	1198	0	72	0.03	2	7	3	4	T3a	high
TCGA-HC-7230	1001	0	50	3	2	7	3	4	T2c	low
TCGA-G9-6365	1363	0	71	0.01	2	7	3	4	T4	high
TCGA-KK-A6E3	2056	0	56	0.1	2	7	3	4	T2c	high
TCGA-EJ-5511	1476	0	55	0.04	2	7	3	4	T3a	low
TCGA-J4-A83N	992	0	57	0.1	2	7	3	4	T2c	low
TCGA-G9-6348	1515	0	68	0.02	2	7	3	4	T2c	low
TCGA-HC-A6HY	134	0	51	0	2	7	3	4	T2c	high
TCGA-EJ-5515	1832	0	60	0.1	2	7	3	4	T3a	low
TCGA-QU-A6IN	4264	0	61	0.1	2	7	3	4	T2c	low
TCGA-HC-A76W	213	0	73	0.01	2	7	3	4	T3b	high
TCGA-CH-5745	91	0	68	4.3	2	7	3	4	T3a	low
TCGA-J4-A67S	708	1	63	0.1	2	7	3	4	T3a	low
TCGA-EJ-5509	1464	0	63	0.1	2	7	3	4	T2c	high
TCGA-VN-A88M	189	0	55	0	2	7	3	4	T2c	low
TCGA-V1-A8WL	1948	0	64	0.015	2	7	3	4	T3a	low
TCGA-VN-A88P	1260	0	60	0	2	7	3	4	T2c	low
TCGA-EJ-7785	1177	0	54	0.1	2	7	3	4	T3a	low
TCGA-G9-6361	1415	0	61	0.1	2	7	3	4	T3a	high
TCGA-EJ-A8FN	329	0	58	0.1	2	7	3	4	T2c	high
TCGA-EJ-5542	1513	0	60	0.1	2	7	3	4	T3a	high
TCGA-CH-5789	304	0	61	0.02	2	7	3	4	T3a	low
TCGA-G9-6498	1952	0	53	0.03	2	7	3	4	T3a	low
TCGA-EJ-A46H	724	0	60	0.1	2	7	3	4	T2c	high
TCGA-XJ-A83F	1127	0	67	0.01	2	7	3	4	T3a	low
TCGA-V1-A8MU	192	1	56	0.015	2	7	3	4	T3a	high
TCGA-HC-A8D1	573	0	68	0.01	2	7	3	4	T2c	low
TCGA-M7-A721	400	0	70	0	2	7	3	4	T2c	low
TCGA-J4-A83J	696	0	68	0.04	2	7	3	4	T2c	low
TCGA-KC-A7F6	263	0	63	0	2	7	3	4	T2c	high
TCGA-EJ-5521	2279	0	63	0.1	2	7	3	4	T3a	low
TCGA-CH-5791	1004	0	72	0.18	2	7	3	4	T3a	low
TCGA-HC-7742	210	1	58	0.1	2	7	3	4	T3a	low
TCGA-CH-5763	365	0	66	0.1	2	7	3	4	T3a	low
TCGA-HC-8256	860	0	53	0	2	7	3	4	T2c	low
TCGA-G9-6353	1542	0	58	0.1	2	7	3	4	T3a	low
TCGA-HC-A6AP	71	0	61	0	2	7	3	4	T2c	high
TCGA-KK-A6E2	5024	0	54	0.1	2	7	3	4	T2c	high
TCGA-HC-7740	717	0	59	0	2	7	3	4	T2c	high
TCGA-EJ-7781	1073	0	65	0.1	2	7	3	4	T2c	low
TCGA-HC-A6AQ	106	0	60	0	2	7	3	4	T2c	low
TCGA-HC-7752	782	0	61	0.1	2	7	3	4	T2c	low
TCGA-EJ-5516	1889	0	49	0.12	2	7	3	4	T3a	low
TCGA-HC-7079	380	1	51	0.1	2	7	3	4	T3a	high
TCGA-CH-5743	425	0	66	0.1	2	7	3	4	T2c	low
TCGA-EJ-A46D	626	0	53	0.03	4	8	3	5	T2c	high
TCGA-V1-A9OX	1134	0	56	0.04	4	8	3	5	T2c	low
TCGA-VP-A876	3333	0	46	0.1	4	8	3	5	T2c	low
TCGA-EJ-A65G	666	0	57	0.1	4	8	3	5	T2c	low
TCGA-V1-A9O9	2870	1	56	5.04	4	8	3	5	T3b	high
TCGA-HC-8265	483	0	66	0.1	4	8	3	5	T3a	high
TCGA-G9-6343	2450	0	62	0.03	3	7	4	3	T2c	low
TCGA-EJ-5505	922	0	57	0.1	3	7	4	3	T2c	low
TCGA-EJ-5501	1365	0	55	0.1	3	7	4	3	T3b	low
TCGA-EJ-7784	781	0	63	0.1	3	7	4	3	T2c	high
TCGA-KK-A8I4	2162	1	64	0.2	3	7	4	3	T3b	high
TCGA-J4-A67K	1004	0	68	0.1	3	7	4	3	T2c	low
TCGA-EJ-7315	1008	0	68	0.1	3	7	4	3	T3a	low
TCGA-TP-A8TT	526	0	64	0.024	3	7	4	3	T3a	high
TCGA-EJ-7789	1105	0	66	0	3	7	4	3	T3a	high
TCGA-HC-7744	531	0	46	0.04	3	7	4	3	T3b	high
TCGA-YL-A8HO	1068	1	67	0.01	3	7	4	3	T3a	high
TCGA-KK-A6E5	2073	0	63	0.1	3	7	4	3	T3b	low
TCGA-XK-AAJT	1434	0	75	0.09	3	7	4	3	T3a	high
TCGA-KK-A7AQ	1610	0	62	0.1	3	7	4	3	T2c	low
TCGA-CH-5788	821	1	69	3.58	3	7	4	3	T3b	low
TCGA-XK-AAK1	979	0	62	0.09	3	7	4	3	T2c	low
TCGA-CH-5771	396	0	63	0.03	3	7	4	3	T2c	low
TCGA-EJ-5531	1273	0	62	0.1	3	7	4	3	T3a	low
TCGA-TP-A8TV	610	0	62	0.019	3	7	4	3	T2c	high
TCGA-EJ-A65E	417	0	67	0.1	3	7	4	3	T3b	high
TCGA-KK-A8IJ	1559	0	59	0.1	3	7	4	3	T3b	low
TCGA-KK-A7AW	1054	1	57	0.8	3	7	4	3	T3a	high
TCGA-HC-A6AN	49	0	67	0	3	7	4	3	T3a	low
TCGA-G9-6366	1947	0	61	0.1	3	7	4	3	T3b	low
TCGA-G9-6363	1378	0	64	0.03	3	7	4	3	T4	high
TCGA-KK-A7AZ	1519	0	56	0	3	7	4	3	T3a	high
TCGA-EJ-7328	842	0	70	0	3	7	4	3	T3a	low
TCGA-G9-6362	1443	0	57	0.07	3	7	4	3	T3a	low
TCGA-CH-5762	1339	0	60	0.01	3	7	4	3	T3b	low
TCGA-HC-7745	721	0	65	0	3	7	4	3	T3b	high
TCGA-XK-AAJR	131	1	61	0.09	3	7	4	3	T3a	high
TCGA-HC-A6AO	530	0	52	0	3	7	4	3	T2c	low
TCGA-CH-5744	60	0	64	9.63	3	7	4	3	T2c	low
TCGA-HC-7817	928	0	52	0.1	3	7	4	3	T3b	high
TCGA-V1-A8MM	990	1	60	0.37	3	7	4	3	T3a	high
TCGA-G9-7525	994	0	64	0.03	3	7	4	3	T2c	low
TCGA-HC-8216	682	0	58	0.19	3	7	4	3	T3a	high
TCGA-KK-A8IF	804	1	57	0.7	3	7	4	3	T3a	high
TCGA-CH-5766	31	0	55	13.9	3	7	4	3	T3a	low
TCGA-EJ-5498	1720	0	56	0.1	3	7	4	3	T2c	low
TCGA-XK-AAJP	1259	0	66	0.09	3	7	4	3	T3a	low
TCGA-KK-A7B1	1063	0	65	0.1	3	7	4	3	T3a	high
TCGA-M7-A71Z	643	0	62	0	3	7	4	3	T3a	low
TCGA-CH-5764	31	0	66	13.95	3	7	4	3	T3b	high
TCGA-EJ-7330	191	0	68	0.1	3	7	4	3	T3a	high
TCGA-G9-6373	811	0	68	0	3	7	4	3	T3a	low
TCGA-2A-A8W1	112	0	54	0.05	3	7	4	3	T3a	low
TCGA-EJ-8470	1159	0	58	0	3	7	4	3	T2c	low
TCGA-G9-6496	1726	0	61	0.03	3	7	4	3	T2c	low
TCGA-EJ-5527	1778	0	69	0.1	3	7	4	3	T3a	low
TCGA-HC-A6HX	38	0	55	0	3	7	4	3	T2c	high
TCGA-XK-AAJA	930	0	62	0.09	3	7	4	3	T3a	high
TCGA-KK-A8I6	668	0	58	0.2	3	7	4	3	T3a	high
TCGA-J4-A67M	941	0	55	0.1	3	7	4	3	T3a	low
TCGA-J4-A83I	685	0	63	0.1	3	7	4	3	T3a	high
TCGA-KK-A8IH	2013	0	50	0.1	3	7	4	3	T3a	high
TCGA-G9-6333	2465	0	66	0.03	3	7	4	3	T2c	low
TCGA-G9-6338	2028	0	61	0.05	3	7	4	3	T3a	low
TCGA-EJ-7314	1150	0	62	0.1	3	7	4	3	T3b	low
TCGA-KK-A8IG	2505	0	55	0.1	3	7	4	3	T3a	high
TCGA-EJ-5499	1415	0	61	0.1	3	7	4	3	T3a	high
TCGA-EJ-5494	1477	0	50	0	3	7	4	3	T3a	high
TCGA-EJ-7318	1029	1	51	0.08	3	7	4	3	T3a	low
TCGA-V1-A9OY	1067	0	57	0.099	3	7	4	3	T3a	high
TCGA-VN-A88N	766	0	62	0	3	7	4	3	T2c	low
TCGA-M7-A725	573	0	56	0	3	7	4	3	T3b	high
TCGA-XA-A8JR	376	0	68	0	3	7	4	3	T2c	low
TCGA-CH-5737	91	0	73	14.69	3	7	4	3	T2c	low
TCGA-G9-6369	1215	0	55	0.03	3	7	4	3	T2c	low
TCGA-EJ-5504	77	1	65	1	3	7	4	3	T3a	low
TCGA-G9-6379	1778	0	68	0.03	3	7	4	3	T3b	high
TCGA-EJ-7783	787	1	70	0.7	3	7	4	3	T3a	high
TCGA-KK-A7AY	1754	0	60	0.2	3	7	4	3	T2c	high
TCGA-FC-7708	864	0	52	0	3	7	4	3	T3a	high
TCGA-J4-A83M	521	1	64	0.2	3	7	4	3	T2c	low
TCGA-KK-A8IM	1915	0	55	0.1	3	7	4	3	T2c	high
TCGA-EJ-A7NN	197	1	61	0.3	3	7	4	3	T3b	low
TCGA-M7-A723	763	0	54	0.1	3	7	4	3	T3b	low
TCGA-CH-5767	458	0	66	0.04	3	7	4	3	T2c	low
TCGA-G9-6494	1771	0	66	1.13	3	7	4	3	T4	low
TCGA-FC-A66V	524	0	74	10.8	3	7	4	3	T3b	low
TCGA-FC-A6HD	789	0	77	0	3	7	4	3	T3a	low
TCGA-EJ-7312	1099	0	58	0.1	3	7	4	3	T3b	low
TCGA-KC-A7F5	91	0	54	0	3	7	4	3	T2c	low
TCGA-XK-AAJU	1576	0	65	0.09	3	7	4	3	T2c	high
TCGA-J4-A67R	910	0	65	0.1	3	7	4	3	T2c	low
TCGA-HC-7233	1355	0	73	0	3	7	4	3	T2a	low
TCGA-EJ-5510	1887	0	48	0.1	3	7	4	3	T2c	low
TCGA-G9-6332	1180	1	55	0.73	3	7	4	3	T3a	low
TCGA-KK-A59Z	2628	0	66	0.1	3	7	4	3	T2c	low
TCGA-J9-A8CP	386	0	66	0.01	3	7	4	3	T3a	high
TCGA-YL-A8SH	875	0	69	0.06	3	7	4	3	T3a	low
TCGA-VP-A87C	1690	0	67	0.5	3	7	4	3	T2c	high
TCGA-HC-7749	724	0	70	0.1	3	7	4	3	T3a	high
TCGA-J4-8198	614	0	49	0.1	3	7	4	3	T3b	high
TCGA-CH-5748	31	0	64	0	3	7	4	3	T3a	low
TCGA-EJ-7115	2687	0	65	0.1	3	7	4	3	T3a	low
TCGA-XJ-A83G	1461	0	51	0.01	3	7	4	3	T3b	low
TCGA-EJ-5502	1171	0	50	0.1	3	7	4	3	T2c	low
TCGA-M7-A722	1060	1	65	0	4	8	4	4	T3a	low
TCGA-XK-AAIR	972	0	75	0.09	4	8	4	4	T2c	high
TCGA-V1-A9ZR	1361	1	68	1.44	4	8	4	4	T4	high
TCGA-VN-A943	496	0	71	0.01	4	8	4	4	T2c	low
TCGA-G9-7510	1185	0	66	0.03	4	8	4	4	T3a	low
TCGA-YL-A8SA	512	0	69	0.06	4	8	4	4	T3b	low
TCGA-J4-A6G1	769	0	68	0.1	4	8	4	4	T3a	high
TCGA-EJ-8468	2347	0	63	0.1	4	8	4	4	T3a	high
TCGA-G9-7521	942	0	52	0.06	4	8	4	4	T3a	high
TCGA-WW-A8ZI	449	0	70	0	4	8	4	4	T2c	high
TCGA-EJ-5526	537	1	56	0.1	4	8	4	4	T3a	low
TCGA-VN-A88I	269	0	59	0.16	4	8	4	4	T3a	high
TCGA-EJ-A6RA	353	1	70	0.652	4	8	4	4	T3b	low
TCGA-KK-A8I9	940	1	61	0.1	4	8	4	4	T3a	low
TCGA-V1-A9ZK	1383	0	68	0.01	4	8	4	4	T3b	low
TCGA-XK-AAJ3	1262	0	56	0.09	4	8	4	4	T3a	high
TCGA-HC-8266	473	0	55	0	4	8	4	4	T3b	high
TCGA-EJ-A46B	657	0	66	0.1	4	8	4	4	T3a	low
TCGA-VN-A88R	512	1	53	0.15	4	8	4	4	T2c	high
TCGA-HC-7821	950	1	54	0.01	4	8	4	4	T3b	high
TCGA-HC-A48F	680	0	47	0	4	8	4	4	T2c	high
TCGA-V1-A9OH	2403	0	63	0.01	4	8	4	4	T2b	low
TCGA-G9-A9S7	728	0	55	0.13	4	8	4	4	T3a	high
TCGA-EJ-A7NJ	197	0	59	0.1	4	8	4	4	T2c	high
TCGA-YL-A8SL	987	0	74	0	4	8	4	4	T3b	high
TCGA-CH-5752	943	0	66	0.02	4	8	4	4	T3a	low
TCGA-EJ-8474	766	0	69	0.01	4	8	4	4	T3a	low
TCGA-4L-AA1F	350	0	64	3.5	4	8	4	4	T3b	high
TCGA-HC-8262	679	0	57	0.1	4	8	4	4	T2c	low
TCGA-HC-7819	543	0	53	0.01	4	8	4	4	T2c	low
TCGA-G9-A9S4	906	0	62	0.03	4	8	4	4	T3b	high
TCGA-EJ-7782	1167	0	71	0.1	4	8	4	4	T2c	high
TCGA-EJ-5519	1962	1	64	0.2	4	8	4	4	T3b	low
TCGA-EJ-8472	756	1	63	0.4	4	8	4	4	T3a	high
TCGA-VN-A88K	776	0	58	0	4	8	4	4	T3a	high
TCGA-J4-A6G3	618	1	57	0.4	4	8	4	4	T3b	high
TCGA-YL-A9WJ	76	1	47	3.1	4	8	4	4	T3b	low
TCGA-2A-A8VX	1378	0	70	0.05	4	8	4	4	T3b	low
TCGA-VP-A87B	2310	1	63	3.37	4	8	4	4	T2b	low
TCGA-VN-A88Q	1366	0	60	0	4	8	4	4	T2c	high
TCGA-EJ-A46F	783	1	57	19.8	4	8	4	4	T3b	high
TCGA-XJ-A9DK	275	0	63	0.1	4	8	4	4	T2c	high
TCGA-G9-A9S0	791	1	53	10.87	4	8	4	4	T3b	high
TCGA-M7-A724	889	0	64	0	4	8	4	4	T3a	low
TCGA-EJ-5518	2118	0	66	0.1	5	9	4	5	T4	high
TCGA-ZG-A9L1	1302	0	66	0.07	5	9	4	5	T3b	high
TCGA-G9-6499	1543	0	66	0.11	5	9	4	5	T3a	low
TCGA-HC-7213	170	1	53	4.09	5	9	4	5	T3b	high
TCGA-ZG-A9LY	370	0	60	0.01	5	9	4	5	T3b	low
TCGA-HC-7081	1136	0	62	0	5	9	4	5	T3b	high
TCGA-YL-A8S9	1842	0	63	0.03	5	9	4	5	T3a	low
TCGA-J9-A8CL	405	1	66	12.01	5	9	4	5	T3b	high
TCGA-KK-A6E0	1483	1	59	0.3	5	9	4	5	T3a	high
TCGA-KK-A7AP	196	0	55	0	5	9	4	5	T3b	high
TCGA-G9-6356	1434	0	60	0.13	5	9	4	5	T3b	low
TCGA-YL-A9WH	427	0	67	0.03	5	9	4	5	T3b	high
TCGA-KK-A5A1	2469	0	72	0.1	5	9	4	5	T3b	high
TCGA-KK-A59V	3440	0	64	0.1	5	9	4	5	T3b	high
TCGA-YL-A8HM	1473	1	66	0.03	5	9	4	5	T3b	high
TCGA-KC-A4BV	1328	1	66	0.53	5	9	4	5	T3a	high
TCGA-ZG-A9L9	617	0	60	0	5	9	4	5	T3b	high
TCGA-V1-A8WV	686	0	52	0.01	5	9	4	5	T3b	high
TCGA-HC-8264	48	0	60	0	5	9	4	5	T3b	high
TCGA-J4-AATZ	412	0	66	0	5	9	4	5	T3a	low
TCGA-KK-A59Y	1968	0	56	0.1	5	9	4	5	T3a	high
TCGA-CH-5772	486	0	63	0.03	5	9	4	5	T3a	low
TCGA-KK-A6E1	2198	0	57	0.1	5	9	4	5	T3b	high
TCGA-KK-A7AU	1775	0	63	0	5	9	4	5	T3b	high
TCGA-KK-A8IK	2052	0	56	0	5	9	4	5	T2c	low
TCGA-YL-A9WI	1623	0	63	0.03	5	9	4	5	T3a	high
TCGA-EJ-A65J	451	0	62	0.1	5	9	4	5	T3a	high
TCGA-EJ-5524	1155	1	57	0.1	5	9	4	5	T3a	low
TCGA-EJ-5525	1115	1	67	3	5	9	4	5	T2c	high
TCGA-KK-A6E6	3447	0	69	0.1	5	9	4	5	T3a	low
TCGA-FC-7961	469	0	62	0	5	9	4	5	T3a	high
TCGA-CH-5754	62	0	65	37.36	5	9	4	5	T3b	high
TCGA-EJ-5507	1457	0	54	0.1	5	9	4	5	T3b	high
TCGA-V1-A8WW	58	1	59	0.015	5	9	4	5	T3b	high
TCGA-YL-A8HK	1376	1	59	1	5	9	4	5	T3b	high
TCGA-EJ-A65B	710	0	55	0.01	5	9	4	5	T3b	low
TCGA-YL-A8SQ	329	1	61	1.1	5	9	4	5	T3b	low
TCGA-FC-A5OB	680	0	53	5.22	5	9	4	5	T3b	low
TCGA-ZG-A8QW	94	0	72	0	5	9	4	5	T3b	high
TCGA-V1-A9ZG	1517	0	64	0.015	5	9	4	5	T2c	low
TCGA-VP-A878	1843	1	58	0.1	5	9	4	5	T2c	low
TCGA-ZG-A9L2	1154	1	70	0.01	5	9	4	5	T3b	high
TCGA-YL-A8SR	273	0	64	0.06	5	9	4	5	T3a	low
TCGA-ZG-A8QZ	308	0	65	0.01	5	9	4	5	T3b	high
TCGA-VP-A87H	663	0	76	0.01	5	9	4	5	T3b	low
TCGA-YL-A8SO	3479	0	64	0	5	9	4	5	T3a	high
TCGA-EJ-8469	1925	1	46	3.1	5	9	4	5	T3a	high
TCGA-KK-A8IC	1060	1	54	0.9	5	9	4	5	T3b	high
TCGA-KK-A7B3	294	1	62	0.1	5	9	4	5	T3b	high
TCGA-HC-A631	54	0	67	0	5	9	4	5	T2c	high
TCGA-X4-A8KQ	883	1	65	0.25	5	9	4	5	T3b	high
TCGA-KK-A8IB	83	0	65	0	5	9	4	5	T3a	low
TCGA-KK-A7B4	637	1	64	0.6	5	9	4	5	T3b	high
TCGA-YL-A9WX	1506	1	68	0.76	5	9	4	5	T3b	high
TCGA-KK-A6E8	1770	0	68	0.1	5	9	4	5	T2c	low
TCGA-CH-5753	31	0	70	4.53	5	9	4	5	T3b	high
TCGA-ZG-A9LZ	692	1	66	2.19	5	9	4	5	T3b	high
TCGA-EJ-5514	1829	0	66	0.1	5	9	4	5	T2c	high
TCGA-YL-A8SP	2036	1	58	0.38	5	9	4	5	T3b	high
TCGA-V1-A9Z9	540	0	63	0.015	5	9	4	5	T2c	low
TCGA-ZG-A9LM	378	0	72	0	5	9	4	5	T3a	high
TCGA-V1-A9ZI	86	1	68	3.11	5	9	4	5	T3b	high
TCGA-YL-A8HJ	1611	0	58	0.03	5	9	4	5	T3b	high
TCGA-KC-A4BR	1349	0	75	0	5	9	4	5	T3b	high
TCGA-KK-A8I7	1088	1	55	0.1	5	9	4	5	T3b	high
TCGA-J9-A52C	178	0	57	0.03	5	9	4	5	T3b	high
TCGA-V1-A9OA	636	0	61	0.01	5	9	4	5	T3b	high
TCGA-YL-A8SI	1423	1	69	0.48	5	9	4	5	T3a	high
TCGA-KK-A8IA	1931	0	69	0.1	5	9	4	5	T3b	high
TCGA-YL-A8SJ	752	1	60	0.24	5	9	4	5	T3b	high
TCGA-YL-A9WK	1009	1	63	15.6	5	9	4	5	T3b	high
TCGA-EJ-A65F	560	1	59	0.8	5	9	4	5	T3b	high
TCGA-KK-A8I8	967	0	69	0.1	5	9	4	5	T3b	high
TCGA-YL-A8S8	679	1	68	1.36	5	9	4	5	T3a	high
TCGA-G9-6367	1222	0	60	0.42	5	9	4	5	T3a	low
TCGA-MG-AAMC	173	0	59	0.01	5	9	4	5	T3a	low
TCGA-KK-A7B0	1329	0	67	0.1	5	9	4	5	T3b	low
TCGA-HC-7232	766	1	66	0	5	9	4	5	T3b	high
TCGA-YL-A9WL	740	1	59	6.4	5	9	4	5	T3a	high
TCGA-CH-5741	395	0	56	0.02	5	9	4	5	T3b	high
TCGA-KK-A8IL	628	0	65	0.1	5	9	4	5	T3b	low
TCGA-2A-A8VT	1373	0	47	0.05	5	9	4	5	T4	high
TCGA-2A-A8W3	198	1	69	0.36	5	9	4	5	T3a	high
TCGA-J9-A8CK	321	0	66	0.01	5	9	4	5	T3a	high
TCGA-YL-A8SB	1384	1	62	0.23	5	9	4	5	T3a	high
TCGA-VP-A879	728	0	70	0.01	5	9	4	5	T2b	high
TCGA-J9-A52E	323	0	65	0.01	5	9	4	5	T3b	high
TCGA-HI-7168	308	1	62	0.3	5	9	4	5	T3b	high
TCGA-YL-A8HL	1565	0	58	0.03	5	9	4	5	T3b	high
TCGA-HC-A632	61	0	68	0	5	9	4	5	T3a	low
TCGA-KK-A7B2	692	1	68	0.3	5	9	4	5	T3a	low
TCGA-VP-A87D	1853	1	54	0.2	5	9	4	5	T3a	high
TCGA-YL-A8SC	152	1	66	0.65	5	9	4	5	T3a	low
TCGA-YL-A8SK	1408	0	67	0.03	5	9	4	5	T3b	high
TCGA-XQ-A8TB	770	0	67	0	5	9	4	5	T3b	high
TCGA-CH-5792	91	0	57	11.49	5	9	4	5	T3a	low
TCGA-EJ-5503	1391	0	50	0.1	4	8	5	3	T3a	low
TCGA-SU-A7E7	551	0	60	0.01	4	8	5	3	T2b	high
TCGA-EJ-A8FU	138	0	64	0	4	8	5	3	T3a	high
TCGA-EJ-5506	1381	0	67	0.1	4	8	5	3	T3b	high
TCGA-EJ-5495	1760	0	68	0.13	4	8	5	3	T3b	high
TCGA-FC-A4JI	877	0	70	0	4	8	5	3	T3a	high
TCGA-ZG-A9LB	583	0	72	0.02	5	9	5	4	T3b	high
TCGA-ZG-A9L0	355	0	71	0	5	9	5	4	T3b	high
TCGA-J9-A52B	422	0	62	0.01	5	9	5	4	T3b	high
TCGA-VP-AA1N	1365	0	70	0.01	5	9	5	4	T3a	high
TCGA-ZG-A9LN	115	0	57	7.42	5	9	5	4	T3b	high
TCGA-KK-A6E7	925	1	46	0.1	5	9	5	4	T3a	high
TCGA-XJ-A9DI	1461	0	62	0.1	5	9	5	4	T3b	high
TCGA-ZG-A9ND	410	0	55	0.08	5	9	5	4	T3a	high
TCGA-ZG-A9NI	132	0	73	0.03	5	9	5	4	T3b	high
TCGA-ZG-A9L4	1108	0	61	0.03	5	9	5	4	T3b	high
TCGA-ZG-A9KY	130	0	73	0	5	9	5	4	T4	high
TCGA-HC-A9TE	216	1	64	0.064	5	9	5	4	T3b	high
TCGA-HC-A8CY	290	0	63	0.9	5	9	5	4	T3a	low
TCGA-ZG-A9LU	579	0	67	0.7	5	9	5	4	T3a	high
TCGA-J9-A8CM	463	1	66	0.55	5	9	5	4	T3b	high
TCGA-YL-A9WY	765	1	57	1.8	5	9	5	4	T3b	high
TCGA-V1-A9O7	819	1	60	9.69	5	9	5	4	T3a	high
TCGA-ZG-A9L5	908	0	58	0	5	9	5	4	T4	high
TCGA-V1-A9O5	124	1	64	3.26	5	9	5	4	T4	high
TCGA-CH-5769	62	0	48	11.16	5	9	5	4	T3b	high
TCGA-ZG-A8QY	404	0	67	0	5	9	5	4	T3b	high
TCGA-ZG-A9MC	455	0	69	31.85	5	9	5	4	T3b	high
TCGA-KK-A59X	2535	0	55	0	5	9	5	4	T3b	high
TCGA-HC-A9TH	351	1	58	0.38	5	9	5	4	T3b	high
TCGA-V1-A9OL	105	1	65	0.01	5	9	5	4	T3b	high
TCGA-V1-A9Z7	874	1	54	28.1	5	9	5	4	T3b	high
TCGA-HI-7171	218	1	56	0.7	5	9	5	4	T3b	high
TCGA-KK-A8ID	2107	0	70	0.1	5	9	5	4	T3b	high
TCGA-ZG-A9N3	349	0	73	0.1	5	9	5	4	T3b	high
TCGA-V1-A9Z8	827	0	59	0.01	5	9	5	4	T3b	high
TCGA-ZG-A9LS	516	0	64	0.03	5	9	5	4	T3b	high
TCGA-CH-5761	28	0	61	8.49	5	9	5	4	T3b	high
TCGA-ZG-A9M4	547	0	65	0.95	5	9	5	4	T3b	high
TCGA-HC-A4ZV	23	0	56	0	5	9	5	4	T3b	high
TCGA-XJ-A9DX	151	1	51	0.05	5	9	5	4	T3b	high
TCGA-ZG-A9L6	687	1	64	0.36	5	9	5	4	T3b	high
TCGA-XK-AAIW	1218	0	78	0.09	5	9	5	4	T3b	high
TCGA-G9-7523	857	0	44	0.03	5	10	5	5	T3a	high
TCGA-XK-AAIV	1133	0	63	0.32	5	10	5	5	T3b	high
TCGA-CH-5751	1065	0	68	0.01	5	10	5	5	T4	high

## Sheet: MSKCC-clinical
id	bRFS_time	BCR_state	age	PSA	WHO_ISUP	gleason_score	primary_GS	secondary_GS	T_stage	risk
GSM527922	1.87	0	62.54	5.3	1	6	3	3	T2B	low
GSM527986	8.84	0	60.87	8.2	1	6	3	3	T3A	high
GSM527972	12.98	0	62.42	4	1	6	3	3	T2A	low
GSM527931	13.86	0	58.91	4.8	1	6	3	3	T2B	low
GSM527900	24.28	0	45.09	3.3	1	6	3	3	T2B	low
GSM527895	25	0	83	NA	1	6	3	3	T2A	high
GSM527897	30.19	0	67.72	7.2	1	6	3	3	T2C	high
GSM527979	30.52	0	64.81	6.34	1	6	3	3	T2B	high
GSM527970	31.61	0	56.9	4.8	1	6	3	3	T2C	low
GSM527988	32.69	0	66.16	5.24	1	6	3	3	T3B	low
GSM527865	35.06	0	49.87	5.2	1	6	3	3	T4	low
GSM527990	36.01	0	51	5.6	1	6	3	3	T2B	high
GSM527957	37.59	0	56.15	5.6	1	6	3	3	T2C	low
GSM527992	37.68	0	61.83	4.6	1	6	3	3	T2B	high
GSM527912	39.66	0	70.81	3.1	1	6	3	3	T2B	high
GSM527968	39.85	0	47.38	3.5	1	6	3	3	T3A	low
GSM527875	39.95	1	57.67	5.8	1	6	3	3	T2C	low
GSM527898	42.94	0	52.46	1.09	1	6	3	3	T2B	high
GSM527984	42.94	0	52.85	6.7	1	6	3	3	T2B	low
GSM527960	45.73	0	52.48	5.4	1	6	3	3	T2C	low
GSM527963	47.34	0	58.37	4.5	1	6	3	3	T2B	high
GSM527951	48.56	0	55.92	4.4	1	6	3	3	T2C	low
GSM527959	50.89	0	48.39	3.1	1	6	3	3	T2C	low
GSM527920	51.58	0	56.22	4.5	1	6	3	3	T4	low
GSM527942	52.47	0	51.28	4.2	1	6	3	3	T2B	high
GSM527977	54.54	0	58.15	7.67	1	6	3	3	T2B	high
GSM527929	56.15	0	46.49	1.8	1	6	3	3	T2C	low
GSM527932	58.91	0	58.85	5.7	1	6	3	3	T2C	low
GSM527910	58.97	0	60.68	4.11	1	6	3	3	T2B	low
GSM527930	59.14	0	49.5	4.9	1	6	3	3	T3A	low
GSM527943	60.06	0	67.84	6.6	1	6	3	3	T2C	high
GSM527907	61.7	0	48.32	2.9	1	6	3	3	T2B	high
GSM527925	62.36	0	59.52	5	1	6	3	3	T2B	high
GSM527941	62.65	0	53.47	3.8	1	6	3	3	T2A	low
GSM527885	69.09	0	61.38	9.6	1	6	3	3	T2B	low
GSM527915	70.18	0	57.31	7	1	6	3	3	T2C	low
GSM527887	77.8	0	62.75	13.1	1	6	3	3	T3A	low
GSM527866	82.17	0	52.12	2	1	6	3	3	T2C	low
GSM527886	92.98	1	57	5.4	1	6	3	3	T2B	low
GSM527879	116.83	0	50.75	6.69	1	6	3	3	T2B	low
GSM527867	128.43	0	66.18	3.3	1	6	3	3	T2C	low
GSM527863	149.19	0	64.24	10.4	1	6	3	3	T3A	low
GSM527876	3.94	1	56.58	14.9	2	7	3	4	T2C	low
GSM527909	9.86	1	49.99	5.8	2	7	3	4	T4	low
GSM527868	10.38	0	54.21	9.4	2	7	3	4	T3A	low
GSM527966	10.81	0	51.43	13.3	2	7	3	4	T4	low
GSM527974	11.83	0	55.88	6.2	2	7	3	4	T2B	high
GSM527938	18.83	1	58.37	18.58	2	7	3	4	T3B	high
GSM527973	19.02	1	64	6.9	2	7	3	4	T2B	low
GSM527870	22.7	0	58.71	2.9	2	7	3	4	T3A	high
GSM527937	26.22	0	60.26	5.97	2	7	3	4	T2C	low
GSM527881	26.68	0	53.81	6.9	2	7	3	4	T2B	low
GSM527980	26.84	0	55.26	2.5	2	7	3	4	T2B	high
GSM527952	28.06	0	58.36	6.98	2	7	3	4	T2B	low
GSM527926	28.65	1	59.43	4.5	2	7	3	4	T2B	low
GSM527924	38.21	0	60.31	6.95	2	7	3	4	T2B	high
GSM527956	41.76	0	60.57	6.55	2	7	3	4	T2A	low
GSM527927	43.47	0	69.89	2.1	2	7	3	4	T2B	low
GSM527939	43.83	0	51.4	4	2	7	3	4	T2B	low
GSM527975	45.37	0	67.7	2.65	2	7	3	4	T3A	high
GSM527918	46.42	0	46.13	6.74	2	7	3	4	T2B	low
GSM527916	48.43	0	58.98	7.4	2	7	3	4	T3B	low
GSM527958	48.43	0	56.29	6.6	2	7	3	4	T2C	high
GSM527982	49.02	0	56.75	3.94	2	7	3	4	T2B	high
GSM527906	49.35	0	54.45	4.8	2	7	3	4	T2B	high
GSM527933	49.84	0	60.49	9.2	2	7	3	4	T2C	high
GSM527954	51.65	0	56.85	6.1	2	7	3	4	T2B	low
GSM527946	51.85	0	61.61	4.39	2	7	3	4	T2C	low
GSM527944	55.2	0	50.5	8.93	2	7	3	4	T2C	low
GSM527914	56.84	0	50.99	4.9	2	7	3	4	T3A	low
GSM527949	56.87	0	62.39	11.7	2	7	3	4	T2C	low
GSM527873	56.94	0	59.89	3.8	2	7	3	4	T3A	high
GSM527961	59.17	0	52.52	16	2	7	3	4	T3B	high
GSM527935	60.45	0	56.91	4.2	2	7	3	4	T2C	low
GSM527913	60.85	0	37.3	3.4	2	7	3	4	T2A	low
GSM527945	61.37	0	54.35	5	2	7	3	4	T3A	high
GSM527874	61.5	0	57.99	9.24	2	7	3	4	T3A	high
GSM527864	64.76	1	56.58	14.6	2	7	3	4	T2C	high
GSM527919	66.1	0	44.43	8.6	2	7	3	4	T2B	low
GSM527877	68.04	1	61.16	3.7	2	7	3	4	T2C	low
GSM527869	76.45	0	60.35	4.2	2	7	3	4	T2C	low
GSM527902	77.11	0	51.62	11.5	2	7	3	4	T3B	low
GSM527901	77.37	0	70.19	4	2	7	3	4	T2B	low
GSM527878	78.16	0	57.11	8.6	2	7	3	4	T2A	high
GSM527896	82.86	0	67.46	5	2	7	3	4	T2B	high
GSM527892	83.85	0	59.69	6.7	2	7	3	4	T2B	high
GSM527905	84.31	0	58.69	4.5	2	7	3	4	T2B	high
GSM527891	89.5	0	46.84	4.6	2	7	3	4	T2B	low
GSM527860	93.14	0	67.94	4.6	2	7	3	4	T3A	low
GSM527862	98.6	0	56.77	14	2	7	3	4	T2C	low
GSM527893	102.54	0	56.67	12	2	7	3	4	T3A	high
GSM527889	104.05	0	42.79	5	2	7	3	4	T2A	high
GSM527871	104.38	0	55.92	9.32	2	7	3	4	T3A	high
GSM527882	115.09	0	60.28	8.55	2	7	3	4	T2B	high
GSM527861	126.1	0	64.7	8.7	2	7	3	4	T2C	low
GSM527955	5.72	1	53.52	4.8	3	7	4	3	T3A	high
GSM527923	5.78	0	68.5	12.4	3	7	4	3	T3A	low
GSM527953	8.18	0	65.71	24.09	3	7	4	3	T2B	low
GSM528009	11.79	1	64.09	6.2	3	7	4	3	T3B	high
GSM527904	13.04	1	51.76	5	3	7	4	3	T3A	high
GSM527998	18	1	66	506	3	7	4	3	T2B	high
GSM527858	18.5	1	72.77	132	3	7	4	3	T3C	low
GSM527872	18.96	0	55.23	8.5	3	7	4	3	T3A	low
GSM528011	20.04	1	59	2.86	3	7	4	3	T3C	high
GSM527928	23	0	54.51	3.8	3	7	4	3	T2B	high
GSM527911	31.8	1	68.04	8.9	3	7	4	3	T3A	high
GSM527883	35.35	1	54.53	6.3	3	7	4	3	T3A	high
GSM527936	38.77	0	66.58	9	3	7	4	3	T3A	low
GSM527989	43.3	0	54.32	4.6	3	7	4	3	T2B	low
GSM527947	43.53	0	51.97	5.1	3	7	4	3	T2C	low
GSM527903	45.54	0	60.88	8.6	3	7	4	3	T2B	low
GSM527940	46.49	0	63.34	5.3	3	7	4	3	T2B	low
GSM527965	47.61	0	57.54	11.1	3	7	4	3	T2B	low
GSM527962	51.35	0	58.72	11.84	3	7	4	3	T3A	high
GSM527985	52.17	0	61.79	9.26	3	7	4	3	T3A	high
GSM527948	53.82	1	64.02	2.2	3	7	4	3	T2C	high
GSM527908	55.39	1	48.19	8.3	3	7	4	3	T2B	high
GSM527888	85.32	0	53.58	6.1	3	7	4	3	T2A	high
GSM527890	100.21	0	64.26	5.5	3	7	4	3	T2B	low
GSM527971	1.41	1	45.98	4	4	8	4	4	T3B	high
GSM528007	1.61	1	57.55	9.14	4	8	4	4	T4	high
GSM527894	2.1	1	54.98	31	4	8	3	5	T3C	high
GSM528006	4.11	1	66.73	20.5	4	8	4	4	T3B	high
GSM528014	5.95	1	48	NA	4	8	4	4	T3A	high
GSM527934	13.21	1	58.77	25	4	8	4	4	T3A	low
GSM527917	16.82	1	67.45	5.8	4	8	4	4	T4	high
GSM527880	27.6	1	61.47	3.82	4	8	5	3	T3B	high
GSM527950	27.86	1	64.53	3.6	4	8	4	4	T2C	high
GSM527859	58.02	0	58.09	8.1	4	8	5	3	T2A	low
GSM527899	74.12	0	61.19	15	4	8	4	4	T2B	low
GSM527994	1.38	1	67.17	8.03	5	9	4	5	T3A	high
GSM528008	1.38	1	67.17	8.03	5	9	4	5	T3A	high
GSM527991	2.56	1	53.55	8.1	5	9	4	5	T3B	high
GSM528005	2.89	1	53.33	9.7	5	9	4	5	T3B	high
GSM527993	2.92	1	64.89	40.24	5	9	4	5	T3B	high
GSM527884	3.71	1	56.37	9.6	5	9	4	5	T3A	low
GSM527995	30.03	0	69.01	27	5	9	4	5	T3A	high
GSM527987	30.56	1	52	17.2	5	9	4	5	T4	low
GSM527921	42.38	0	71.2	5.8	5	9	4	5	T3B	high
GSM528013	64.66	1	54.84	9.4	5	9	4	5	T3C	high
