# Supplementary material for: Identifying a Ferroptosis-Related Gene Signature for Predicting Biochemical Recurrence of Prostate Cancer
Source: Front Cell Dev Biol. 2021 Oct 29;9:666025. doi: 10.3389/fcell.2021.666025 (PMC8586218; doi:10.3389/fcell.2021.666025)
Supplement: Supplementary file 5 [file Table_5.XLSX]

## Sheet: GSEA
	NAME	SIZE	ES	NES	NOM p-val	FDR q-val	FWER p-val	RANK AT MAX	LEADING EDGE
TCGA	GO_STEROID_HORMONE_SECRETION	21	0.475027	1.4207	0.0474227	0.128462	1	17406	tags=62%, list=31%, signal=90%
	GO_REGULATION_OF_ENDOCRINE_PROCESS	44	0.422859	1.46404	0.0321285	0.111141	0.998	17543	tags=57%, list=32%, signal=83%
	GO_POSITIVE_REGULATION_OF_HUMORAL_IMMUNE_RESPONSE	18	0.449553	1.17127	0.314115	0.232898	0.631	19704	tags=50%, list=36%, signal=78%
	HALLMARK_ANDROGEN_RESPONSE	99	-0.640591	-1.964	0	0.00852321	0.027	3427	tags=52%, list=6%, signal=55%
MSKCC	GO_STEROID_HORMONE_SECRETION	21	0.528155	1.44351	0.0481928	1	0.998	5515	tags=62%, list=29%, signal=87%
	GO_REGULATION_OF_ENDOCRINE_PROCESS	44	0.466702	1.44921	0.0384615	1	0.998	5699	tags=59%, list=29%, signal=84%
	GO_POSITIVE_REGULATION_OF_HUMORAL_IMMUNE_RESPONSE	16	0.621317	1.51257	0.0414079	1	0.992	4514	tags=63%, list=23%, signal=81%
	HALLMARK_ANDROGEN_RESPONSE	100	-0.713625	-1.65269	0.00369004	0.641742	0.235	3299	tags=69%, list=17%, signal=83%

## Sheet: TCGA-Ki67&FPI
ID	Risk	Ki67	FPI
TCGA-ZG-A9LU	high	1.43137	-0.586329
TCGA-EJ-5531	low	2.05311	-0.545591
TCGA-EJ-7785	low	2.19249	-0.542185
TCGA-G9-6363	high	0.849946	-0.46587
TCGA-H9-A6BX	high	0.541593	-0.629221
TCGA-V1-A8WN	high	1.14516	-0.558799
TCGA-KK-A8IL	low	1.40728	-0.605942
TCGA-EJ-A65F	high	1.05125	-0.484677
TCGA-G9-6338	low	0.467062	-0.72201
TCGA-V1-A8MK	high	0.341361	-0.596881
TCGA-EJ-7331	low	1.21445	-0.554035
TCGA-G9-6377	low	1.10887	-0.397362
TCGA-EJ-5525	high	5.08292	-0.419588
TCGA-CH-5751	high	10.7466	-0.403291
TCGA-CH-5753	high	3.89465	-0.49739
TCGA-EJ-A8FS	low	1.20558	-0.607113
TCGA-HC-7080	low	1.03152	-0.609929
TCGA-J9-A52E	high	3.85353	-0.282196
TCGA-HC-A9TE	high	0.596703	-0.517698
TCGA-X4-A8KS	low	0.494292	-0.670769
TCGA-CH-5788	low	9.64827	-0.507233
TCGA-G9-7510	low	0.790941	-0.490444
TCGA-TP-A8TT	high	0.817066	-0.435997
TCGA-HC-8256	low	1.06955	-0.700825
TCGA-VP-A876	low	4.10935	-0.607073
TCGA-YL-A8S8	high	3.98565	-0.287095
TCGA-VP-A87H	low	2.70118	-0.460333
TCGA-2A-A8VL	high	0.416846	-0.670255
TCGA-KK-A8I6	high	1.52416	-0.525492
TCGA-M7-A722	low	1.39836	-0.607038
TCGA-2A-A8VV	low	0.970289	-0.470871
TCGA-G9-6371	low	0.627341	-0.675838
TCGA-J4-A67K	low	0.516976	-0.560716
TCGA-EJ-7125	low	1.95604	-0.580213
TCGA-V1-A9OY	high	1.08388	-0.530866
TCGA-ZG-A9LN	high	2.27181	-0.533782
TCGA-KK-A6E6	low	0.654735	-0.554405
TCGA-CH-5748	low	2.11966	-0.622018
TCGA-CH-5743	low	0.674627	-0.644767
TCGA-KK-A8IC	high	1.78404	-0.327253
TCGA-EJ-A8FU	high	0.713156	-0.561169
TCGA-V1-A9ZR	high	0.356988	-0.47086
TCGA-EJ-A65B	low	0.511688	-0.685001
TCGA-CH-5764	high	1.68908	-0.532619
TCGA-VN-A88M	low	0.717407	-0.585562
TCGA-EJ-5503	low	1.66255	-0.63934
TCGA-J4-A67L	low	0.698312	-0.592404
TCGA-EJ-5530	low	1.58751	-0.506364
TCGA-QU-A6IO	low	0.420876	-0.806701
TCGA-VP-A879	high	0.271291	-0.475796
TCGA-V1-A9O5	high	6.28625	-0.370474
TCGA-VP-A878	low	0.890139	-0.585524
TCGA-4L-AA1F	high	2.23349	-0.423557
TCGA-KC-A7F6	high	1.67506	-0.449127
TCGA-KK-A8IK	low	2.62456	-0.235589
TCGA-EJ-A65E	high	0.934981	-0.672016
TCGA-EJ-7792	high	0.906316	-0.567747
TCGA-KK-A8I8	high	1.89024	-0.361957
TCGA-V1-A8WL	low	0.738919	-0.673432
TCGA-YL-A8HJ	high	1.70226	-0.36879
TCGA-KK-A59Z	low	0.603195	-0.405041
TCGA-HC-7749	high	0.823106	-0.417898
TCGA-HC-A6AP	high	0.548192	-0.585444
TCGA-QU-A6IM	low	0.608557	-0.806601
TCGA-EJ-7314	low	1.96305	-0.587727
TCGA-J4-AATV	high	0.531809	-0.579878
TCGA-H9-7775	low	0.754124	-0.478535
TCGA-EJ-A65J	high	0.693706	-0.365126
TCGA-KK-A7AP	high	1.1271	-0.352678
TCGA-YL-A8HL	high	1.00745	-0.671578
TCGA-EJ-5518	high	2.21982	-0.55589
TCGA-HC-A632	low	0.736391	-0.386159
TCGA-ZG-A9LZ	high	1.35565	-0.497448
TCGA-EJ-5499	high	3.86267	-0.35296
TCGA-ZG-A9L1	high	2.66417	-0.614854
TCGA-CH-5769	high	7.01126	-0.427305
TCGA-G9-6378	high	0.290477	-0.65638
TCGA-FC-7708	high	0.953157	-0.480082
TCGA-KK-A6E3	high	0.141351	-0.764206
TCGA-M7-A720	high	0.491885	-0.666724
TCGA-KK-A8I5	low	0.48336	-0.43492
TCGA-HI-7171	high	2.9451	-0.351862
TCGA-G9-6342	low	0.483174	-0.464171
TCGA-V1-A8WV	high	1.98382	-0.351576
TCGA-YL-A9WY	high	1.65274	-0.570986
TCGA-EJ-5507	high	1.5217	-0.531944
TCGA-M7-A725	high	4.55878	-0.487305
TCGA-HC-7230	low	2.23503	-0.5908
TCGA-J4-A67R	low	0.530171	-0.655072
TCGA-J9-A8CP	high	0.769244	-0.502277
TCGA-KK-A8IB	low	1.20389	-0.372079
TCGA-CH-5767	low	0.684837	-0.697294
TCGA-EJ-5512	low	0.322421	-0.568662
TCGA-KK-A6E8	low	0.491303	-0.626711
TCGA-M7-A71Z	low	1.50224	-0.471852
TCGA-ZG-A9L9	high	1.25677	-0.459222
TCGA-G9-A9S0	high	1.98566	-0.553651
TCGA-ZG-A9KY	high	3.55953	-0.541125
TCGA-V1-A9ZG	low	1.8255	-0.313598
TCGA-2A-A8VT	high	1.48101	-0.450054
TCGA-G9-6496	low	2.73536	-0.602311
TCGA-ZG-A8QX	high	0.565017	-0.833784
TCGA-EJ-5504	low	2.26643	-0.466716
TCGA-EJ-7123	low	1.61018	-0.53908
TCGA-HC-8258	low	0.722179	-0.649032
TCGA-HC-7744	high	5.01272	-0.463514
TCGA-M7-A71Y	high	0.577028	-0.538408
TCGA-EJ-A6RA	low	0.471863	-0.666307
TCGA-EJ-5496	low	1.51451	-0.577277
TCGA-CH-5752	low	7.18976	-0.576735
TCGA-CH-5741	high	0.976578	-0.497658
TCGA-EJ-5498	low	0.885189	-0.483794
TCGA-ZG-A9LY	low	0.847936	-0.371578
TCGA-YL-A9WK	high	0.545065	-0.618481
TCGA-KK-A8ID	high	2.85053	-0.531046
TCGA-G9-6369	low	0.603607	-0.643256
TCGA-HC-7820	low	0.565897	-0.521817
TCGA-G9-6498	low	0.425988	-0.666456
TCGA-HC-7075	low	0.885923	-0.556634
TCGA-V1-A8WW	high	2.23436	-0.456689
TCGA-ZG-A9L6	high	0.463016	-0.650526
TCGA-HC-8213	low	0.482454	-0.483654
TCGA-HC-7231	low	1.21303	-0.419078
TCGA-YL-A9WH	high	5.19809	-0.497885
TCGA-XK-AAJR	high	1.77153	-0.640553
TCGA-EJ-5524	low	2.27885	-0.363833
TCGA-EJ-5527	low	1.23741	-0.397448
TCGA-ZG-A9LM	high	0.556237	-0.452904
TCGA-HC-7747	low	0.483437	-0.502949
TCGA-V1-A9Z9	low	0.99579	-0.541981
TCGA-HC-7211	low	1.29218	-0.557676
TCGA-V1-A9O7	high	1.88905	-0.600608
TCGA-YL-A8SQ	low	1.94251	-0.566811
TCGA-KK-A59V	high	4.97907	-0.637655
TCGA-V1-A9OF	low	0.941084	-0.654823
TCGA-KK-A7B3	high	0.65682	-0.543671
TCGA-VN-A88O	low	0.818664	-0.656742
TCGA-HC-A6HY	high	0.713078	-0.642262
TCGA-KC-A4BR	high	1.20257	-0.558794
TCGA-YL-A9WJ	low	0.814434	-0.563044
TCGA-VN-A88N	low	1.5118	-0.726195
TCGA-HC-8261	low	1.85384	-0.628484
TCGA-J4-A67M	low	0.171895	-0.660671
TCGA-FC-A6HD	low	1.29486	-0.868857
TCGA-HC-A6AO	low	0.690535	-0.567803
TCGA-CH-5739	low	2.26846	-0.345716
TCGA-G9-6379	high	0.626445	-0.641568
TCGA-G9-6343	low	0.885837	-0.681189
TCGA-HC-8216	high	1.54905	-0.47762
TCGA-YL-A8SB	high	1.2116	-0.607164
TCGA-J4-AAU2	low	0.720594	-0.666712
TCGA-J9-A8CL	high	3.20022	-0.410059
TCGA-KK-A8I4	high	1.64847	-0.329087
TCGA-V1-A9OA	high	1.39419	-0.400071
TCGA-KK-A8IF	high	0.839113	-0.292108
TCGA-KK-A7B1	high	1.12109	-0.292257
TCGA-VP-AA1N	high	1.0339	-0.455721
TCGA-XK-AAIW	high	13.3578	-0.71982
TCGA-ZG-A9L5	high	3.48818	-0.756442
TCGA-G9-7522	high	0.256973	-0.447912
TCGA-J4-A67N	high	0.374686	-0.567876
TCGA-HC-A6AL	low	1.06295	-0.627284
TCGA-EJ-8469	high	5.8315	-0.517252
TCGA-EJ-A46D	high	0.731315	-0.569468
TCGA-G9-6367	low	0.369743	-0.70811
TCGA-VP-A87E	low	0.42538	-0.734723
TCGA-HC-A4ZV	high	6.378	-0.488428
TCGA-G9-6373	low	0.976274	-0.497015
TCGA-G9-6370	high	0.658008	-0.635868
TCGA-VP-A87J	low	1.07365	-0.632555
TCGA-CH-5763	low	0.590009	-0.609689
TCGA-ZG-A9NI	high	1.50079	-0.576354
TCGA-KK-A6E4	low	0.732026	-0.635367
TCGA-EJ-A7NF	low	0.866886	-0.596716
TCGA-KC-A4BN	low	1.10093	-0.574798
TCGA-J4-A83M	low	0.621619	-0.62294
TCGA-EJ-5517	low	0.250217	-0.626914
TCGA-CH-5754	high	7.6263	-0.499889
TCGA-EJ-A46H	high	0.277513	-0.639612
TCGA-2A-AAYF	low	0.368683	-0.666501
TCGA-YL-A8HK	high	1.99084	-0.505052
TCGA-2A-A8VX	low	1.42813	-0.585133
TCGA-HC-A48F	high	1.38996	-0.555449
TCGA-FC-A66V	low	0.450039	-0.787126
TCGA-HC-7736	low	2.94995	-0.583902
TCGA-V1-A9O9	high	3.1043	-0.474581
TCGA-CH-5789	low	0.563749	-0.591142
TCGA-HC-A8D1	low	0.905273	-0.450572
TCGA-EJ-8468	high	0.808602	-0.549187
TCGA-V1-A9ZK	low	0.942028	-0.524146
TCGA-KC-A7FE	high	0.579932	-0.648694
TCGA-Y6-A9XI	low	1.25264	-0.711677
TCGA-HC-7210	low	1.3925	-0.601061
TCGA-G9-6336	low	0.482137	-0.539361
TCGA-KK-A6E2	high	1.40992	-0.483334
TCGA-KK-A5A1	high	2.01624	-0.554704
TCGA-EJ-A7NK	high	0.52552	-0.625474
TCGA-2A-AAYO	low	0.72316	-0.649202
TCGA-V1-A9ZI	high	1.50311	-0.441177
TCGA-G9-A9S4	high	3.56654	-0.586215
TCGA-KK-A7B0	low	0.506479	-0.455905
TCGA-J4-8198	high	1.29643	-0.354559
TCGA-HC-7819	low	1.47425	-0.484156
TCGA-HC-8259	low	0.803842	-0.611427
TCGA-EJ-5511	low	0.877125	-0.559483
TCGA-EJ-5495	high	3.35439	-0.383793
TCGA-ZG-A9L2	high	2.5685	-0.511846
TCGA-EJ-A7NJ	high	0.505348	-0.659302
TCGA-G9-6353	low	0.250551	-0.557971
TCGA-HC-7821	high	1.79993	-0.487748
TCGA-V1-A9OX	low	0.701895	-0.620963
TCGA-EJ-7782	high	2.5044	-0.520663
TCGA-V1-A8MG	high	1.09815	-0.544896
TCGA-XK-AAJP	low	3.14549	-0.526692
TCGA-EJ-A46I	low	0.563871	-0.630797
TCGA-G9-A9S7	high	1.26352	-0.67557
TCGA-HC-A76W	high	0.784515	-0.528373
TCGA-EJ-AB20	high	0.262764	-0.628021
TCGA-V1-A8X3	low	0.971001	-0.684563
TCGA-HC-A8CY	low	2.07401	-0.534764
TCGA-VN-A88I	high	0.321556	-0.482986
TCGA-HC-7740	high	0.570793	-0.522656
TCGA-KK-A6E7	high	0.939538	-0.613155
TCGA-KK-A7B4	high	2.88169	-0.290616
TCGA-YL-A9WX	high	1.70288	-0.605379
TCGA-CH-5744	low	1.59182	-0.477163
TCGA-J4-AATZ	low	1.29434	-0.60482
TCGA-HC-8266	high	1.51786	-0.489421
TCGA-EJ-7781	low	2.49987	-0.566718
TCGA-KK-A8I9	low	1.13579	-0.423842
TCGA-YL-A8SA	low	1.01131	-0.515136
TCGA-HC-A6AN	low	0.365704	-0.48876
TCGA-HC-8262	low	1.10558	-0.390287
TCGA-EJ-A46B	low	0.288346	-0.714935
TCGA-KK-A59Y	high	1.35448	-0.502102
TCGA-EJ-8470	low	1.77623	-0.576283
TCGA-XK-AAIR	high	0.438382	-0.570948
TCGA-XJ-A9DI	high	1.36392	-0.497827
TCGA-J4-A67O	high	0.246287	-0.597296
TCGA-KC-A7F5	low	1.78827	-0.570795
TCGA-J4-A6M7	low	0.824766	-0.52615
TCGA-G9-6339	low	0.866722	-0.549773
TCGA-XK-AAJU	high	0.423102	-0.674448
TCGA-EJ-5515	low	0.794794	-0.685833
TCGA-J4-A6G3	high	3.21044	-0.56987
TCGA-SU-A7E7	high	1.41504	-0.647131
TCGA-CH-5746	low	1.44765	-0.541714
TCGA-HC-7209	low	1.15844	-0.461025
TCGA-J4-A83J	low	1.48081	-0.636712
TCGA-KK-A8IA	high	2.09673	-0.494358
TCGA-EJ-7797	low	0.940137	-0.464578
TCGA-KK-A7AW	high	0.563451	-0.687313
TCGA-2A-A8W3	high	3.57065	-0.590487
TCGA-EJ-7788	low	4.2142	-0.315077
TCGA-G9-7525	low	0.810074	-0.455115
TCGA-KK-A6DY	high	0.907268	-0.542385
TCGA-HC-8257	high	0.801006	-0.508848
TCGA-EJ-7321	low	1.66966	-0.418484
TCGA-KK-A8IH	high	0.786032	-0.499127
TCGA-HI-7169	high	0.236748	-0.72967
TCGA-YL-A8HM	high	2.28774	-0.368523
TCGA-EJ-7318	low	0.8166	-0.609126
TCGA-MG-AAMC	low	1.28008	-0.610075
TCGA-YL-A8SL	high	3.41331	-0.707262
TCGA-G9-6361	high	0.692581	-0.353539
TCGA-KK-A8IM	high	1.03211	-0.438714
TCGA-EJ-A8FN	high	0.656508	-0.837825
TCGA-YL-A8SP	high	3.96688	-0.472189
TCGA-KC-A4BV	high	1.83167	-0.440904
TCGA-V1-A8MF	low	0.631251	-0.721057
TCGA-XJ-A9DQ	high	0.599709	-0.599548
TCGA-EJ-7327	low	4.76406	-0.408532
TCGA-KC-A7FD	low	1.44897	-0.592422
TCGA-HC-7077	low	1.98502	-0.495842
TCGA-G9-6354	low	0.306319	-0.602891
TCGA-V1-A8WS	high	2.79352	-0.442114
TCGA-J4-A67Q	low	0.248334	-0.686374
TCGA-VN-A88Q	high	0.985282	-0.46601
TCGA-CH-5794	low	2.50944	-0.555126
TCGA-J4-A83L	low	0.349715	-0.680605
TCGA-G9-6351	low	0.617283	-0.56194
TCGA-J9-A8CK	high	1.47986	-0.479753
TCGA-EJ-7791	high	1.68843	-0.489109
TCGA-EJ-7328	low	0.858219	-0.436771
TCGA-HC-A6HX	high	0.352707	-0.737952
TCGA-YL-A8SO	high	1.43643	-0.290563
TCGA-KC-A4BL	high	0.771605	-0.52322
TCGA-EJ-5497	low	1.30319	-0.478837
TCGA-YL-A8SH	low	1.65505	-0.588536
TCGA-HC-A76X	low	1.46322	-0.603692
TCGA-G9-6362	low	1.94927	-0.603354
TCGA-CH-5772	low	1.28704	-0.571624
TCGA-FC-A5OB	low	0.501184	-0.62773
TCGA-QU-A6IP	low	0.552777	-0.631085
TCGA-VN-A88R	high	0.939646	-0.601842
TCGA-J4-A6G1	high	3.75654	-0.510941
TCGA-QU-A6IN	low	0.699656	-0.508818
TCGA-EJ-7325	low	0.732587	-0.397133
TCGA-VN-A88L	high	0.954864	-0.508866
TCGA-EJ-5501	low	2.11617	-0.488371
TCGA-CH-5768	low	3.00388	-0.458671
TCGA-EJ-5494	high	1.32825	-0.518475
TCGA-HC-7737	low	1.63988	-0.528133
TCGA-KK-A8IJ	low	0.738529	-0.668947
TCGA-XJ-A9DX	high	1.44837	-0.480333
TCGA-HC-A9TH	high	4.16551	-0.504632
TCGA-CH-5765	low	1.27713	-0.406068
TCGA-KK-A6E5	low	0.680125	-0.626297
TCGA-EJ-5502	low	1.30241	-0.55697
TCGA-V1-A9Z8	high	0.950734	-0.480874
TCGA-KK-A7AV	low	0.819376	-0.636845
TCGA-EJ-5532	high	1.31552	-0.605953
TCGA-CH-5791	low	1.34231	-0.467467
TCGA-V1-A9OT	high	0.433893	-0.593797
TCGA-CH-5740	high	1.77802	-0.544533
TCGA-G9-7523	high	0.394934	-0.626733
TCGA-CH-5771	low	0.630513	-0.330822
TCGA-XJ-A83H	low	1.26054	-0.650155
TCGA-EJ-7330	high	0.911591	-0.472212
TCGA-J4-A83K	high	0.571881	-0.52507
TCGA-EJ-7783	high	3.84506	-0.510799
TCGA-EJ-7317	low	0.823309	-0.688196
TCGA-EJ-A65M	low	1.28659	-0.585269
TCGA-FC-A8O0	high	0.37587	-0.680066
TCGA-YL-A8HO	high	1.85174	-0.484457
TCGA-ZG-A9N3	high	9.85183	-0.523996
TCGA-ZG-A9MC	high	0.786766	-0.433821
TCGA-CH-5792	low	1.68924	-0.462689
TCGA-J9-A52B	high	2.4645	-0.61885
TCGA-EJ-5519	low	4.08297	-0.604706
TCGA-XJ-A9DK	high	0.679454	-0.587555
TCGA-V1-A9Z7	high	1.16223	-0.47866
TCGA-HC-7750	low	0.931768	-0.640219
TCGA-HI-7170	low	0.902701	-0.539482
TCGA-G9-6494	low	0.762939	-0.55955
TCGA-HC-A6AS	low	0.467055	-0.637355
TCGA-EJ-5542	high	1.9445	-0.467125
TCGA-EJ-5526	low	2.37021	-0.432342
TCGA-XQ-A8TA	high	14.9551	-0.607831
TCGA-VP-A87D	high	1.48604	-0.577694
TCGA-M7-A724	low	3.31265	-0.731563
TCGA-HC-7212	low	3.03502	-0.556784
TCGA-J4-A83N	low	0.976623	-0.59809
TCGA-CH-5790	low	0.805271	-0.443195
TCGA-EJ-AB27	high	0.708189	-0.668699
TCGA-XA-A8JR	low	0.564891	-0.786299
TCGA-EJ-5509	high	1.94491	-0.425636
TCGA-VN-A943	low	0.473904	-0.699644
TCGA-EJ-5505	low	1.18181	-0.694637
TCGA-HC-7233	low	1.61025	-0.525288
TCGA-CH-5750	low	3.77364	-0.576759
TCGA-HC-7818	low	0.943874	-0.489691
TCGA-EJ-8472	high	3.9598	-0.440968
TCGA-HC-7232	high	0.72321	-0.3832
TCGA-V1-A8MU	high	1.04445	-0.618871
TCGA-XJ-A83G	low	0.884611	-0.677812
TCGA-HC-8265	high	0.600426	-0.562545
TCGA-KC-A7F3	low	1.27958	-0.600707
TCGA-YL-A8SI	high	0.65986	-0.582418
TCGA-YL-A8SC	low	3.88715	-0.556705
TCGA-G9-6365	high	0.503692	-0.438689
TCGA-H9-A6BY	low	0.644601	-0.645629
TCGA-J4-A67S	low	0.68317	-0.578361
TCGA-J9-A8CM	high	2.8947	-0.42737
TCGA-G9-6332	low	0.245212	-0.547944
TCGA-HC-7079	high	3.02891	-0.496587
TCGA-2A-A8VO	low	0.738677	-0.653568
TCGA-EJ-A65G	low	0.269846	-0.786484
TCGA-YL-A8SR	low	1.76424	-0.46505
TCGA-QU-A6IL	low	0.965415	-0.647313
TCGA-ZG-A9LS	high	0.57878	-0.490432
TCGA-G9-6329	low	0.786836	-0.501603
TCGA-KK-A7AY	high	0.401121	-0.593417
TCGA-CH-5762	low	1.87824	-0.596547
TCGA-KK-A7AU	high	1.36119	-0.739474
TCGA-YL-A9WI	high	4.36833	-0.330335
TCGA-XK-AAJT	high	0.376898	-0.575836
TCGA-EJ-A6RC	high	1.03075	-0.615025
TCGA-EJ-7784	high	3.59828	-0.504042
TCGA-FC-7961	high	2.50207	-0.313342
TCGA-EJ-A7NN	low	2.30098	-0.59369
TCGA-EJ-5506	high	0.649605	-0.554006
TCGA-EJ-7218	low	1.08977	-0.636232
TCGA-Y6-A8TL	low	0.661234	-0.649338
TCGA-VN-A88K	high	1.36113	-0.375406
TCGA-HC-7748	low	1.20838	-0.497356
TCGA-2A-AAYU	high	1.46635	-0.578238
TCGA-2A-A8W1	low	0.786556	-0.590769
TCGA-FC-A4JI	high	13.2024	-0.474034
TCGA-KK-A6E0	high	1.72607	-0.616514
TCGA-G9-7509	low	0.472234	-0.578234
TCGA-HC-7817	high	1.40217	-0.551247
TCGA-CH-5761	high	7.41995	-0.483541
TCGA-ZG-A8QZ	high	0.969617	-0.468839
TCGA-G9-6356	low	1.3212	-0.442831
TCGA-G9-6333	low	0.735987	-0.613908
TCGA-EJ-7794	low	2.74779	-0.555342
TCGA-ZG-A9LB	high	1.62242	-0.570332
TCGA-XK-AAK1	low	0.523645	-0.719353
TCGA-YL-A8S9	low	1.42519	-0.477737
TCGA-J4-8200	high	0.304482	-0.687716
TCGA-ZG-A9L4	high	1.29892	-0.421774
TCGA-ZG-A8QY	high	1.19258	-0.404121
TCGA-YL-A8SK	high	0.665453	-0.566375
TCGA-ZG-A9ND	high	1.26272	-0.61559
TCGA-KK-A6E1	high	5.02594	-0.567461
TCGA-EJ-5522	low	2.20881	-0.480889
TCGA-WW-A8ZI	high	0.533405	-0.687766
TCGA-G9-6348	low	0.285185	-0.498725
TCGA-VP-A87C	high	2.72646	-0.44831
TCGA-EJ-5514	high	5.01737	-0.508412
TCGA-EJ-7786	low	0.888496	-0.695803
TCGA-XQ-A8TB	high	0.563715	-0.363598
TCGA-CH-5766	low	1.64482	-0.44509
TCGA-X4-A8KQ	high	0.93228	-0.473859
TCGA-J9-A8CN	low	0.811858	-0.612787
TCGA-YL-A8SJ	high	2.0945	-0.475427
TCGA-HC-A8D0	high	0.544468	-0.424771
TCGA-TK-A8OK	high	0.900969	-0.534598
TCGA-EJ-A7NG	high	0.439435	-0.564962
TCGA-HC-8260	high	0.700665	-0.613169
TCGA-KK-A8I7	high	1.17071	-0.539057
TCGA-EJ-5510	low	1.1989	-0.493596
TCGA-KK-A7B2	low	1.09503	-0.536366
TCGA-EJ-A46E	high	0.366724	-0.742844
TCGA-G9-7521	high	1.49111	-0.455968
TCGA-V1-A9OQ	low	0.471493	-0.608814
TCGA-G9-6364	high	0.690471	-0.462603
TCGA-HC-A631	high	1.88289	-0.542366
TCGA-G9-6366	low	0.246137	-0.549108
TCGA-HC-7078	high	0.756855	-0.605347
TCGA-VN-A88P	low	0.204552	-0.579004
TCGA-XK-AAJA	high	1.5378	-0.60754
TCGA-ZG-A9M4	high	0.998576	-0.605535
TCGA-HC-8264	high	0.748714	-0.499156
TCGA-KK-A8IG	high	0.212964	-0.511917
TCGA-VP-A87B	low	1.72954	-0.511229
TCGA-V1-A8ML	low	0.432183	-0.628726
TCGA-G9-6385	low	0.633782	-0.572642
TCGA-G9-6347	high	0.220793	-0.755599
TCGA-J4-A67T	low	0.661393	-0.480344
TCGA-ZG-A9L0	high	1.58779	-0.391758
TCGA-G9-6499	low	0.461087	-0.645484
TCGA-V1-A9OL	high	4.69987	-0.473705
TCGA-EJ-7789	high	6.32546	-0.342616
TCGA-ZG-A8QW	high	2.24623	-0.609901
TCGA-KK-A59X	high	1.85267	-0.510561
TCGA-M7-A721	low	1.14993	-0.523832
TCGA-EJ-7115	low	1.14425	-0.431823
TCGA-EJ-A46F	high	1.77593	-0.695278
TCGA-M7-A723	low	0.187345	-0.601557
TCGA-XK-AAJ3	high	1.09153	-0.513162
TCGA-KK-A7AZ	high	0.925482	-0.464585
TCGA-HC-7742	low	1.49451	-0.580926
TCGA-HC-7745	high	0.33063	-0.382962
TCGA-V1-A8MM	high	0.88405	-0.578188
TCGA-KC-A7FA	low	0.842146	-0.624736
TCGA-VP-A875	high	1.73167	-0.462117
TCGA-HC-7081	high	2.47681	-0.340446
TCGA-CH-5745	low	0.301875	-0.601161
TCGA-HI-7168	high	1.95619	-0.552429
TCGA-HC-7738	low	2.20691	-0.607637
TCGA-V1-A9OH	low	1.15326	-0.52544
TCGA-TP-A8TV	high	1.5767	-0.507876
TCGA-J9-A52C	high	0.334621	-0.382907
TCGA-YL-A9WL	high	2.21799	-0.430911
TCGA-EJ-5521	low	0.994516	-0.465475
TCGA-EJ-5516	low	1.63701	-0.481019
TCGA-CH-5738	low	1.25698	-0.447827
TCGA-G9-7519	low	0.383912	-0.804838
TCGA-HC-7213	high	5.29118	-0.448893
TCGA-G9-6384	low	1.35147	-0.51026
TCGA-EJ-8474	low	1.94834	-0.578482
TCGA-HC-A6AQ	low	0.294704	-0.6476
TCGA-EJ-7793	low	1.59203	-0.602174
TCGA-HC-7752	low	0.464032	-0.626955
TCGA-XJ-A83F	low	0.844549	-0.46924
TCGA-EJ-5508	low	2.09097	-0.495959
TCGA-KK-A7AQ	low	1.21548	-0.391415
TCGA-XK-AAIV	high	4.47	-0.417933
TCGA-EJ-7315	low	2.22305	-0.439023
TCGA-J4-A83I	high	1.71383	-0.479669
TCGA-EJ-7312	low	0.371591	-0.543098
TCGA-EJ-A7NH	low	0.636735	-0.731336
TCGA-CH-5737	low	0.967653	-0.653576

## Sheet: MSKCC-Ki67&FPI
ID	risk	Ki67	FPI
GSM527858	low	5.9422	0.105361
GSM527859	low	6.19137	0.0858463
GSM527860	low	6.35591	0.220006
GSM527861	low	5.86187	-0.0578728
GSM527862	low	5.90965	-0.324593
GSM527863	low	6.34378	0.101589
GSM527864	high	5.76925	-0.224551
GSM527865	low	5.57109	-0.122668
GSM527866	low	6.37726	0.112067
GSM527867	low	5.93227	-0.176316
GSM527868	low	6.1899	-0.0862452
GSM527869	low	5.73369	-0.28352
GSM527870	high	5.60177	-0.239809
GSM527871	high	6.28714	0.184785
GSM527872	low	6.2724	-0.136172
GSM527873	high	6.15394	-0.21425
GSM527874	high	6.13305	-0.0266114
GSM527875	low	6.10617	-0.167108
GSM527876	low	6.15968	-0.190019
GSM527877	low	6.26006	-0.0331108
GSM527878	high	5.98179	-0.0167339
GSM527879	low	5.92714	-0.239403
GSM527880	high	7.01426	-0.0608774
GSM527881	low	6.13025	-0.188135
GSM527882	high	6.40038	0.307381
GSM527883	high	6.43075	0.168532
GSM527884	low	6.55917	0.0167037
GSM527885	low	6.28102	0.127392
GSM527886	low	6.19013	-0.209759
GSM527887	low	6.10095	-0.0526958
GSM527888	high	6.65402	-0.0481235
GSM527889	high	6.04516	-0.329866
GSM527890	low	5.91331	0.13096
GSM527891	low	6.0331	0.274854
GSM527892	high	6.06504	0.0367259
GSM527893	high	6.42264	0.161553
GSM527894	high	6.60916	0.557918
GSM527895	high	8.25062	-0.0928403
GSM527896	high	6.60231	0.294177
GSM527897	high	6.10261	-0.193557
GSM527898	high	5.92241	-0.136833
GSM527899	low	5.78154	-0.200955
GSM527900	low	5.95704	-0.146224
GSM527901	low	6.04419	-0.0376548
GSM527902	low	6.30538	0.163318
GSM527903	low	6.0555	-0.0822445
GSM527904	high	7.08169	-0.0269317
GSM527905	high	6.31483	0.273098
GSM527906	high	6.25108	0.100118
GSM527907	high	6.34622	0.133462
GSM527908	high	6.74546	-0.0123245
GSM527909	low	5.9492	-0.171498
GSM527910	low	6.22936	-0.274212
GSM527911	high	6.20718	-0.117417
GSM527912	high	6.21991	-0.0704999
GSM527913	low	6.16406	-0.225476
GSM527914	low	6.12943	-0.299224
GSM527915	low	6.49217	-0.165654
GSM527916	low	5.98119	-0.202708
GSM527917	high	6.15915	0.0191293
GSM527918	low	5.95416	-0.288597
GSM527919	low	6.43706	-0.012545
GSM527920	low	5.87857	-0.197756
GSM527921	high	6.09481	-0.103528
GSM527922	low	6.27844	0.185975
GSM527923	low	5.84951	-0.311259
GSM527924	high	6.12749	0.0829626
GSM527925	high	5.92481	-0.267294
GSM527926	low	6.61778	-0.155437
GSM527927	low	6.09077	-0.0575819
GSM527928	high	6.06681	-0.173288
GSM527929	low	6.2714	-0.0244965
GSM527930	low	6.2549	-0.150711
GSM527931	low	5.99224	-0.311967
GSM527932	low	6.32167	0.023511
GSM527933	high	6.51008	0.275996
GSM527934	low	6.48703	0.00229093
GSM527935	low	6.35804	0.00728332
GSM527936	low	6.46379	0.275889
GSM527937	low	6.40335	-0.0326589
GSM527938	high	6.31485	0.0346611
GSM527939	low	6.06249	-0.2162
GSM527940	low	6.40367	0.207321
GSM527941	low	6.04381	-0.096236
GSM527942	high	6.29983	0.183343
GSM527943	high	5.91932	-0.0117549
GSM527944	low	6.26955	-0.103146
GSM527945	high	6.16155	-0.0227039
GSM527946	low	6.19592	-0.0764705
GSM527947	low	6.08551	-0.0747198
GSM527948	high	6.73894	0.165722
GSM527949	low	7.01417	0.149718
GSM527950	high	7.12575	0.54365
GSM527951	low	5.91291	0.0387838
GSM527952	low	6.7809	-0.0275745
GSM527953	low	6.0587	-0.244498
GSM527954	low	6.98772	0.173121
GSM527955	high	6.60338	0.339588
GSM527956	low	6.18223	-0.0714835
GSM527957	low	6.18929	0.113922
GSM527958	high	6.55328	0.252236
GSM527959	low	5.90431	-0.209193
GSM527960	low	6.15734	-0.36137
GSM527961	high	6.33383	0.317807
GSM527962	high	6.19517	0.186133
GSM527963	high	6.51169	0.268404
GSM527965	low	6.27412	0.175048
GSM527966	low	6.77064	-0.192575
GSM527968	low	7.05193	0.139286
GSM527970	low	6.2228	-0.105988
GSM527971	high	5.93942	0.0132282
GSM527972	low	6.04511	0.0867953
GSM527973	low	6.00576	-0.150808
GSM527974	high	6.45468	0.119478
GSM527975	high	6.52825	0.419515
GSM527977	high	6.57793	0.241029
GSM527979	high	6.54627	0.276281
GSM527980	high	6.38541	0.161801
GSM527982	high	6.17696	-0.0111928
GSM527984	low	5.95608	-0.0187462
GSM527985	high	6.4601	0.222264
GSM527986	high	6.238	-0.0359702
GSM527987	low	6.85828	-0.150836
GSM527988	low	5.69434	-0.0743943
GSM527989	low	6.5072	0.198306
GSM527990	high	6.18135	0.162261
GSM527991	high	6.28982	0.132009
GSM527992	high	6.24336	0.0144871
GSM527993	high	6.53854	0.48532
GSM527994	high	6.68866	-0.0453307
GSM527995	high	7.18682	0.533697
GSM527998	high	7.17096	-0.0569512
GSM528005	high	7.13884	0.0879963
GSM528006	high	6.64445	0.357037
GSM528007	high	7.18119	-0.276123
GSM528008	high	7.38053	0.0904402
GSM528009	high	7.35412	0.237416
GSM528011	high	7.44914	0.193758
GSM528013	high	8.93613	0.182523
GSM528014	high	7.73193	0.0460943
