# Supplementary material for: Identifying a Ferroptosis-Related Gene Signature for Predicting Biochemical Recurrence of Prostate Cancer
Source: Front Cell Dev Biol. 2021 Oct 29;9:666025. doi: 10.3389/fcell.2021.666025 (PMC8586218; doi:10.3389/fcell.2021.666025)
Supplement: Supplementary file 6 [file Table_6.XLSX]

## Sheet: TCGA
id	risk	aDCs	APC_co_inhibition	APC_co_stimulation	B_cells	CCR	CD8+_T_cells	Check-point	Cytolytic_activity	DCs	HLA	iDCs	Inflammation-promoting	Macrophages	Mast_cells	MHC_class_I	Neutrophils	NK_cells	Parainflammation	pDCs	T_cell_co-inhibition	T_cell_co-stimulation	T_helper_cells	Tfh	Th1_cells	Th2_cells	TIL	Treg	Type_I_IFN_Reponse	Type_II_IFN_Reponse
TCGA-2A-A8VL	high	0.547801	0.530274	0.519779	0.476142	0.509238	0.68221	0.507101	0.665924	0.382139	0.830403	0.355651	0.574567	0.571079	0.587822	0.980234	0.612977	0.419373	0.747031	0.53337	0.487082	0.477053	0.67512	0.331971	0.434703	0.492672	0.571617	0.71857	0.694496	0.671917
TCGA-2A-A8VO	low	0.506992	0.605842	0.553472	0.512696	0.545741	0.670299	0.533728	0.65374	0.446418	0.846082	0.421637	0.583404	0.69036	0.658086	0.972767	0.64083	0.418672	0.788037	0.5254	0.5207	0.549421	0.769735	0.395274	0.486595	0.441562	0.618741	0.728194	0.706069	0.719412
TCGA-2A-A8VT	high	0.556544	0.589689	0.488892	0.482462	0.525829	0.700102	0.539435	0.684961	0.454914	0.824977	0.389668	0.648262	0.680224	0.455234	0.991639	0.620223	0.436193	0.823771	0.6039	0.540077	0.52309	0.775742	0.360809	0.457134	0.467465	0.609984	0.736539	0.81494	0.67925
TCGA-2A-A8VV	low	0.486084	0.520101	0.478354	0.519987	0.50396	0.632686	0.480136	0.617088	0.449299	0.79394	0.262817	0.543212	0.628088	0.638898	0.959183	0.599276	0.384354	0.72619	0.48033	0.441142	0.458972	0.652408	0.384139	0.333057	0.44891	0.568436	0.711007	0.634458	0.692824
TCGA-2A-A8VX	low	0.511689	0.515469	0.504389	0.485666	0.499212	0.567822	0.496387	0.595924	0.458614	0.748539	0.19834	0.467839	0.513822	0.585955	0.93054	0.538106	0.34957	0.721071	0.452315	0.487477	0.450831	0.650062	0.389122	0.374231	0.371876	0.521739	0.712264	0.704824	0.674524
TCGA-2A-A8W1	low	0.553605	0.553353	0.475286	0.441885	0.495043	0.645344	0.473096	0.621662	0.520657	0.793392	0.332293	0.547278	0.669054	0.491739	0.968327	0.642574	0.154985	0.735787	0.504071	0.491603	0.461684	0.697317	0.400656	0.386966	0.433719	0.559049	0.715485	0.665171	0.634048
TCGA-2A-A8W3	high	0.553717	0.609354	0.567668	0.482955	0.535079	0.695822	0.553475	0.679309	0.555155	0.850413	0.450692	0.583043	0.6588	0.696648	0.967938	0.623754	0.491483	0.755083	0.542693	0.509182	0.502334	0.749188	0.368387	0.397303	0.498082	0.612257	0.725074	0.662439	0.719678
TCGA-2A-AAYF	low	0.55131	0.61574	0.564423	0.511345	0.530052	0.643101	0.51642	0.652011	0.546951	0.809054	0.360416	0.544612	0.658339	0.615234	0.968073	0.682709	0.396407	0.780662	0.541963	0.472891	0.51059	0.730342	0.289757	0.443675	0.443435	0.593996	0.72932	0.728623	0.708335
TCGA-2A-AAYO	low	0.598207	0.690227	0.582383	0.742363	0.585545	0.729569	0.611441	0.768907	0.650154	0.887273	0.497273	0.722488	0.726323	0.825999	0.986965	0.721382	0.390751	0.834221	0.591189	0.622785	0.650579	0.893765	0.696001	0.576474	0.571523	0.735573	0.758169	0.802039	0.724294
TCGA-2A-AAYU	high	0.54865	0.55312	0.508518	0.525904	0.515718	0.619924	0.500127	0.619104	0.526667	0.817233	0.260069	0.578663	0.644599	0.659479	0.966104	0.618415	0.30557	0.765748	0.532415	0.452045	0.44994	0.697266	0.366311	0.343263	0.429321	0.573312	0.724641	0.701487	0.683497
TCGA-4L-AA1F	high	0.663499	0.749167	0.669622	0.709308	0.619509	0.733384	0.663157	0.808301	0.651674	0.913848	0.469744	0.76599	0.81909	0.594665	0.988067	0.734721	0.548047	0.872773	0.683475	0.651053	0.665789	0.937824	0.644804	0.55675	0.566005	0.75786	0.801024	0.837724	0.791281
TCGA-CH-5737	low	0.595238	0.650641	0.531951	0.523966	0.550286	0.62093	0.550354	0.620211	0.530234	0.814819	0.538568	0.574646	0.713041	0.577767	0.967344	0.681804	0.378082	0.768418	0.569594	0.523312	0.516522	0.765919	0.347948	0.494488	0.522556	0.600091	0.748784	0.670876	0.72076
TCGA-CH-5738	low	0.615936	0.67574	0.602171	0.638687	0.610741	0.700153	0.614542	0.700477	0.638155	0.878568	0.551907	0.657842	0.793613	0.717713	0.979939	0.76419	0.463131	0.821048	0.665424	0.60815	0.614283	0.913255	0.499662	0.524239	0.512886	0.696822	0.775262	0.702974	0.763809
TCGA-CH-5739	low	0.586507	0.643703	0.599296	0.569246	0.565876	0.709666	0.591032	0.7105	0.566012	0.887387	0.452054	0.6831	0.708391	0.634828	0.988185	0.704702	0.299923	0.806758	0.611566	0.583099	0.588992	0.842487	0.514166	0.543815	0.51719	0.668957	0.756625	0.735583	0.76554
TCGA-CH-5740	high	0.568531	0.598083	0.596809	0.58705	0.551818	0.736633	0.5694	0.699688	0.504774	0.864923	0.444414	0.673353	0.672419	0.53401	0.986254	0.667298	0.491856	0.788159	0.604388	0.551	0.575471	0.79995	0.56418	0.558594	0.544031	0.655213	0.758523	0.690324	0.681272
TCGA-CH-5741	high	0.546424	0.531183	0.521308	0.520862	0.516573	0.630933	0.526314	0.62901	0.534512	0.84176	0.403712	0.539699	0.681394	0.622401	0.955192	0.652451	0.332006	0.741544	0.530442	0.473176	0.476373	0.749729	0.371062	0.329127	0.513395	0.578218	0.711826	0.66221	0.664692
TCGA-CH-5743	low	0.649275	0.708615	0.622113	0.555902	0.612614	0.848649	0.626847	0.768963	0.595939	0.867375	0.627879	0.694685	0.733931	0.63308	0.983845	0.722868	0.574833	0.838633	0.64584	0.618821	0.62025	0.850402	0.453171	0.564033	0.580455	0.706612	0.787075	0.721438	0.757168
TCGA-CH-5744	low	0.597104	0.587429	0.576026	0.512329	0.565735	0.670609	0.57686	0.678209	0.565221	0.863546	0.442837	0.635061	0.721972	0.632261	0.983918	0.685018	0.364375	0.78587	0.614264	0.536299	0.566647	0.807168	0.438197	0.527559	0.524292	0.635142	0.746427	0.68022	0.718439
TCGA-CH-5745	low	0.592958	0.669596	0.577799	0.614016	0.56971	0.743413	0.591278	0.753711	0.565786	0.886479	0.497418	0.680948	0.730891	0.705033	0.991553	0.696876	0.492207	0.822731	0.631888	0.607064	0.600341	0.854089	0.494349	0.551265	0.519019	0.684193	0.760744	0.748038	0.737352
TCGA-CH-5746	low	0.546685	0.521971	0.548216	0.488954	0.529792	0.659987	0.525132	0.599221	0.425494	0.819757	0.43181	0.526039	0.670121	0.585607	0.966986	0.665625	0.476198	0.756765	0.541547	0.497491	0.492368	0.715415	0.35613	0.427067	0.503143	0.582232	0.743786	0.680053	0.698765
TCGA-CH-5748	low	0.535738	0.586052	0.528716	0.570608	0.534407	0.683422	0.531489	0.692815	0.528594	0.839667	0.489094	0.606181	0.676571	0.566334	0.987018	0.68178	0.457585	0.781991	0.577319	0.53238	0.527196	0.753055	0.457405	0.504416	0.495	0.624992	0.746688	0.710432	0.698284
TCGA-CH-5750	low	0.591063	0.654735	0.608844	0.727889	0.584952	0.79964	0.612799	0.77996	0.588665	0.864245	0.462731	0.72412	0.722502	0.571685	0.99191	0.729503	0.542754	0.824399	0.639353	0.620923	0.62533	0.849758	0.664738	0.550004	0.51602	0.723069	0.770931	0.746369	0.701302
TCGA-CH-5751	high	0.631379	0.743819	0.644261	0.816117	0.594718	0.912198	0.674297	0.888878	0.658278	0.914312	0.523176	0.791206	0.732414	0.465366	0.996241	0.748372	0.500192	0.833204	0.716065	0.698023	0.716034	0.949038	0.76787	0.613528	0.559896	0.814832	0.790832	0.802665	0.782284
TCGA-CH-5752	low	0.520309	0.581151	0.546724	0.488675	0.515792	0.619228	0.534666	0.623594	0.511421	0.810455	0.273284	0.583502	0.670786	0.522259	0.941109	0.672636	0.418574	0.736804	0.541782	0.491858	0.518254	0.776979	0.385551	0.420791	0.45787	0.603415	0.729525	0.655175	0.710696
TCGA-CH-5753	high	0.648975	0.646864	0.569383	0.521676	0.554995	0.668056	0.572066	0.699854	0.540805	0.855533	0.2976	0.67363	0.712934	0.490563	0.996904	0.681441	0.377266	0.844731	0.574962	0.567963	0.559753	0.80361	0.470561	0.508745	0.495494	0.636636	0.752209	0.856919	0.646336
TCGA-CH-5754	high	0.680446	0.705402	0.622107	0.638258	0.60042	0.807374	0.65454	0.815221	0.657558	0.895823	0.541508	0.775243	0.73079	0.57412	0.998849	0.7078	0.46219	0.860339	0.668017	0.640615	0.683733	0.904335	0.647623	0.617382	0.52244	0.726597	0.779242	0.854394	0.747585
TCGA-CH-5761	high	0.647707	0.645875	0.518888	0.483425	0.548431	0.593061	0.545696	0.571515	0.508588	0.800947	0.215165	0.56563	0.783614	0.504347	0.98268	0.638192	0.38717	0.825983	0.576475	0.4791	0.522041	0.818176	0.453177	0.373451	0.49288	0.603022	0.733834	0.843928	0.668572
TCGA-CH-5762	low	0.659943	0.646385	0.62172	0.649469	0.596517	0.748053	0.610553	0.728268	0.624445	0.873273	0.562268	0.694535	0.713287	0.687175	0.981943	0.693204	0.44663	0.803904	0.605157	0.588495	0.613357	0.859503	0.589656	0.538367	0.53682	0.699688	0.772003	0.688412	0.725571
TCGA-CH-5763	low	0.608516	0.626906	0.548014	0.534122	0.57946	0.727996	0.561905	0.674225	0.524426	0.845054	0.40302	0.625319	0.698013	0.629978	0.980319	0.672939	0.542479	0.811763	0.581398	0.536595	0.539189	0.811551	0.481634	0.486378	0.462643	0.633928	0.762893	0.695314	0.75094
TCGA-CH-5764	high	0.585823	0.611301	0.558082	0.512802	0.55448	0.787523	0.554533	0.750991	0.417444	0.871189	0.538754	0.671967	0.673431	0.602497	0.97972	0.697069	0.402943	0.792544	0.562788	0.550654	0.53742	0.788013	0.334526	0.501897	0.50609	0.647514	0.750603	0.700416	0.727216
TCGA-CH-5765	low	0.526193	0.572402	0.53023	0.488969	0.51652	0.614536	0.505527	0.603192	0.28166	0.784429	0.347039	0.55249	0.667316	0.57974	0.93865	0.660473	0.281785	0.737831	0.493951	0.466257	0.467951	0.723227	0.378157	0.400743	0.448772	0.579328	0.725409	0.633948	0.72482
TCGA-CH-5766	low	0.593586	0.612704	0.558866	0.620033	0.579998	0.724181	0.586137	0.796054	0.609542	0.857762	0.467492	0.694378	0.705845	0.660369	0.990826	0.695281	0.46932	0.81544	0.596516	0.575695	0.594169	0.811783	0.585147	0.534797	0.527962	0.678604	0.759455	0.722576	0.696597
TCGA-CH-5767	low	0.566019	0.537864	0.492912	0.46618	0.509347	0.584682	0.477905	0.603138	0.449933	0.805045	0.360899	0.532272	0.651738	0.537226	0.964457	0.667154	0.18003	0.74997	0.509021	0.480932	0.446971	0.72382	0.396553	0.442327	0.41151	0.556828	0.717826	0.67527	0.695217
TCGA-CH-5768	low	0.561068	0.596893	0.531283	0.520069	0.526609	0.69327	0.5246	0.647387	0.449198	0.835336	0.380808	0.595419	0.719181	0.558851	0.971103	0.66997	0.434591	0.772894	0.548738	0.50156	0.529302	0.770766	0.395351	0.469346	0.470325	0.607882	0.740227	0.687851	0.690038
TCGA-CH-5769	high	0.557846	0.621906	0.523744	0.514267	0.56289	0.68203	0.554715	0.699019	0.587434	0.880945	0.538683	0.642864	0.71226	0.514385	0.977163	0.693247	0.458149	0.802616	0.592283	0.540297	0.519781	0.768343	0.443546	0.485714	0.527795	0.619665	0.750077	0.672289	0.715718
TCGA-CH-5771	low	0.631435	0.658949	0.598377	0.615176	0.600301	0.720262	0.61371	0.735749	0.618451	0.90463	0.511081	0.680087	0.75381	0.642317	0.981951	0.716249	0.507137	0.824959	0.67681	0.606706	0.620275	0.900133	0.550301	0.499583	0.594683	0.698511	0.769969	0.735793	0.773202
TCGA-CH-5772	low	0.540605	0.655975	0.574716	0.549842	0.542332	0.703247	0.568339	0.735796	0.508658	0.840423	0.445894	0.666324	0.621928	0.691191	0.98653	0.688549	0.394456	0.792876	0.55839	0.550559	0.541673	0.788632	0.436979	0.547171	0.440765	0.629452	0.744183	0.712691	0.748965
TCGA-CH-5788	low	0.519835	0.588837	0.546626	0.528564	0.516195	0.542325	0.520727	0.535977	0.562211	0.792266	0.484604	0.524342	0.709101	0.436513	0.954232	0.615778	0.433836	0.75049	0.524988	0.528649	0.52961	0.787601	0.329491	0.422899	0.459044	0.586748	0.729166	0.712751	0.756549
TCGA-CH-5789	low	0.681759	0.603171	0.589063	0.55594	0.572813	0.706444	0.560718	0.673985	0.501706	0.850646	0.492023	0.588447	0.717372	0.723947	0.973588	0.734955	0.509719	0.787936	0.604653	0.553173	0.543506	0.791339	0.413355	0.519807	0.515029	0.652751	0.766884	0.689752	0.759886
TCGA-CH-5790	low	0.581452	0.582127	0.556557	0.516869	0.536839	0.651841	0.541603	0.658032	0.499063	0.837925	0.426303	0.594236	0.74258	0.513319	0.970627	0.70802	0.329461	0.761942	0.558371	0.508617	0.505838	0.794304	0.416033	0.415941	0.456337	0.620517	0.73879	0.665299	0.702253
TCGA-CH-5791	low	0.647339	0.614668	0.571114	0.569854	0.560868	0.597701	0.570365	0.643373	0.557919	0.831792	0.517179	0.60875	0.712352	0.620158	0.98149	0.654886	0.410068	0.802797	0.579138	0.537448	0.555789	0.820858	0.485446	0.453739	0.551575	0.633359	0.754967	0.691499	0.738599
TCGA-CH-5792	low	0.616103	0.682154	0.630501	0.645855	0.609909	0.75718	0.63171	0.770213	0.612084	0.908273	0.580507	0.707813	0.765254	0.64611	0.988142	0.717902	0.452421	0.826208	0.660774	0.624763	0.633162	0.912739	0.594268	0.562258	0.551699	0.723576	0.77337	0.724608	0.79948
TCGA-CH-5794	low	0.552136	0.597802	0.52512	0.476711	0.561482	0.660786	0.54056	0.637152	0.505119	0.82962	0.453564	0.593634	0.712123	0.60022	0.960993	0.640071	0.389766	0.773825	0.554391	0.50295	0.51383	0.793092	0.329564	0.416906	0.481675	0.600707	0.740215	0.678012	0.702492
TCGA-EJ-5494	high	0.561421	0.664992	0.606639	0.554688	0.571241	0.693399	0.584512	0.741628	0.635666	0.878215	0.499445	0.65921	0.726952	0.781319	0.983306	0.677556	0.468205	0.803262	0.573822	0.583546	0.570775	0.845272	0.513922	0.482097	0.537418	0.65157	0.760689	0.691558	0.741752
TCGA-EJ-5495	high	0.576112	0.686296	0.600929	0.619262	0.588122	0.759294	0.618357	0.75686	0.662311	0.879537	0.593937	0.720841	0.754778	0.692316	0.982743	0.702462	0.540888	0.822053	0.612014	0.615577	0.631895	0.873785	0.594882	0.568354	0.543892	0.709212	0.786054	0.720755	0.797061
TCGA-EJ-5496	low	0.565385	0.576105	0.512097	0.518576	0.509588	0.696621	0.51358	0.664665	0.494151	0.812071	0.47135	0.583813	0.659678	0.612811	0.97192	0.66851	0.454393	0.770163	0.516974	0.490692	0.471827	0.722685	0.462922	0.440438	0.498006	0.597634	0.738622	0.687397	0.672054
TCGA-EJ-5497	low	0.547642	0.630515	0.532425	0.566745	0.551044	0.721654	0.545586	0.710926	0.593868	0.843728	0.496594	0.603212	0.698241	0.702669	0.971089	0.720107	0.410199	0.784206	0.538144	0.550495	0.551362	0.789973	0.464993	0.444886	0.508924	0.650431	0.761934	0.675966	0.730644
TCGA-EJ-5498	low	0.578734	0.678001	0.579848	0.580772	0.590356	0.764501	0.582337	0.731096	0.601125	0.865683	0.477276	0.667429	0.703728	0.657277	0.976446	0.708625	0.47887	0.821833	0.593912	0.587505	0.553687	0.854656	0.522354	0.517044	0.5456	0.673018	0.763566	0.71579	0.779058
TCGA-EJ-5499	high	0.594317	0.6575	0.590987	0.622326	0.581584	0.739494	0.597778	0.752862	0.676687	0.891091	0.630875	0.716608	0.715473	0.681271	0.976974	0.703935	0.472157	0.813883	0.631476	0.599753	0.605165	0.837434	0.563515	0.540132	0.579684	0.686515	0.777633	0.715768	0.755862
TCGA-EJ-5501	low	0.573447	0.634995	0.545971	0.484842	0.557542	0.713508	0.556601	0.696898	0.574373	0.860466	0.569211	0.637136	0.672919	0.621447	0.980742	0.643021	0.386415	0.802047	0.604417	0.529426	0.539099	0.780485	0.378095	0.527051	0.510803	0.632385	0.75286	0.696364	0.697462
TCGA-EJ-5502	low	0.542677	0.631847	0.594015	0.588502	0.593117	0.694482	0.590405	0.708807	0.619085	0.868772	0.528367	0.643714	0.74454	0.589429	0.987008	0.717214	0.453857	0.809166	0.629245	0.577936	0.607969	0.852361	0.492712	0.506484	0.530113	0.683838	0.772833	0.70338	0.764539
TCGA-EJ-5503	low	0.596704	0.640475	0.549342	0.622638	0.569559	0.730858	0.574304	0.712471	0.581208	0.870276	0.577625	0.626825	0.69912	0.693508	0.975996	0.709015	0.424141	0.791047	0.61321	0.566984	0.571841	0.82127	0.541264	0.478549	0.533748	0.671166	0.765189	0.705388	0.753976
TCGA-EJ-5504	low	0.560615	0.651455	0.55431	0.503964	0.553345	0.6695	0.558664	0.702266	0.576591	0.832983	0.465641	0.612978	0.741774	0.649937	0.970848	0.682277	0.372372	0.800032	0.559484	0.535719	0.530431	0.817738	0.447425	0.484844	0.500662	0.63535	0.749983	0.729422	0.784835
TCGA-EJ-5505	low	0.525371	0.622283	0.536452	0.52194	0.525934	0.701468	0.518683	0.677446	0.473749	0.817954	0.426946	0.566456	0.682575	0.764798	0.973856	0.659781	0.498121	0.758766	0.545446	0.505155	0.490051	0.765043	0.4515	0.427763	0.492786	0.610256	0.740355	0.682463	0.678967
TCGA-EJ-5506	high	0.570518	0.61638	0.513519	0.511195	0.519759	0.690434	0.533277	0.673252	0.465459	0.839958	0.414371	0.629541	0.645747	0.552907	0.986283	0.630483	0.389501	0.808817	0.575456	0.523981	0.515108	0.768523	0.425379	0.443766	0.506185	0.620479	0.751989	0.757065	0.681557
TCGA-EJ-5507	high	0.648876	0.644183	0.584325	0.56362	0.559209	0.699534	0.580974	0.729667	0.528115	0.873202	0.488004	0.698789	0.704295	0.512714	0.990239	0.701975	0.467891	0.817506	0.5926	0.561248	0.586256	0.816578	0.446642	0.535762	0.498645	0.659733	0.760034	0.710384	0.723887
TCGA-EJ-5508	low	0.586642	0.660686	0.58358	0.621816	0.584375	0.765507	0.594771	0.749726	0.599994	0.892586	0.589684	0.666306	0.753027	0.637768	0.975841	0.726784	0.519916	0.80223	0.599408	0.591002	0.592479	0.840451	0.530339	0.515164	0.552723	0.692144	0.776651	0.686101	0.767657
TCGA-EJ-5509	high	0.569085	0.689447	0.605863	0.648169	0.585613	0.709872	0.60837	0.731684	0.622526	0.882362	0.568038	0.660015	0.786331	0.667889	0.983812	0.698375	0.511537	0.818492	0.658081	0.606643	0.613557	0.894177	0.552459	0.475616	0.539142	0.689016	0.765291	0.729926	0.764618
TCGA-EJ-5510	low	0.609882	0.654398	0.569122	0.52551	0.584754	0.760402	0.594081	0.745974	0.637048	0.876709	0.64681	0.657329	0.686304	0.771832	0.990062	0.669794	0.470093	0.81186	0.563607	0.582461	0.585277	0.832691	0.453701	0.470195	0.610519	0.670675	0.770443	0.726701	0.739265
TCGA-EJ-5511	low	0.531722	0.597021	0.50943	0.525931	0.531376	0.641554	0.526425	0.650088	0.523283	0.837845	0.475715	0.558204	0.693644	0.587866	0.981734	0.67445	0.485159	0.761483	0.567131	0.511092	0.499096	0.756638	0.39497	0.417298	0.438212	0.608613	0.743412	0.672759	0.73309
TCGA-EJ-5512	low	0.584586	0.61276	0.478028	0.538486	0.534097	0.697653	0.525143	0.660638	0.40811	0.78094	0.515722	0.629981	0.653086	0.585944	0.978128	0.67119	0.501794	0.787392	0.550751	0.525781	0.513612	0.723356	0.366356	0.47279	0.487135	0.609846	0.749393	0.730741	0.672708
TCGA-EJ-5514	high	0.700094	0.668074	0.598515	0.590936	0.570193	0.669474	0.600972	0.699662	0.600234	0.847465	0.512748	0.635936	0.756505	0.627427	0.97342	0.739202	0.448317	0.82648	0.611748	0.587479	0.601875	0.896163	0.456026	0.485287	0.515173	0.67959	0.771849	0.747425	0.748093
TCGA-EJ-5515	low	0.561071	0.598332	0.528788	0.507687	0.520827	0.715879	0.517389	0.693069	0.468601	0.837233	0.387714	0.587975	0.633544	0.681776	0.974256	0.642677	0.493895	0.759712	0.534259	0.516972	0.47514	0.749265	0.337137	0.440563	0.468221	0.607729	0.740402	0.697873	0.685757
TCGA-EJ-5516	low	0.567783	0.679843	0.584894	0.534352	0.569445	0.705284	0.589194	0.749381	0.591241	0.875912	0.495072	0.67019	0.721217	0.654015	0.990947	0.732942	0.499367	0.820425	0.581253	0.568137	0.557513	0.838698	0.483846	0.511956	0.546767	0.660674	0.769451	0.724228	0.772605
TCGA-EJ-5517	low	0.592063	0.647786	0.589417	0.675099	0.564671	0.728589	0.596286	0.755752	0.607028	0.860786	0.509336	0.676973	0.701834	0.69096	0.966867	0.710286	0.420255	0.806398	0.586825	0.595759	0.596841	0.8305	0.637449	0.503986	0.560427	0.690297	0.759552	0.741079	0.73992
TCGA-EJ-5518	high	0.537122	0.653553	0.59873	0.532458	0.570499	0.662617	0.590383	0.715277	0.613178	0.847502	0.490508	0.628799	0.735408	0.697734	0.978434	0.693326	0.398873	0.793099	0.608397	0.547535	0.559116	0.851975	0.414997	0.49059	0.47616	0.655519	0.755349	0.713921	0.78263
TCGA-EJ-5519	low	0.506763	0.617463	0.550185	0.54455	0.539334	0.64488	0.552567	0.640161	0.533713	0.846754	0.406365	0.571853	0.715973	0.141585	0.970381	0.658109	0.388344	0.766847	0.565129	0.528335	0.505564	0.782806	0.447827	0.391032	0.494281	0.617345	0.737854	0.666194	0.729071
TCGA-EJ-5521	low	0.559266	0.621427	0.570338	0.57023	0.570436	0.675481	0.573299	0.677614	0.580994	0.877609	0.555229	0.650246	0.738302	0.653206	0.977781	0.682078	0.463857	0.802878	0.615157	0.530319	0.545778	0.799872	0.522604	0.451781	0.524727	0.643664	0.747621	0.713056	0.721224
TCGA-EJ-5522	low	0.591292	0.631094	0.570951	0.611903	0.568616	0.739185	0.597296	0.72905	0.575301	0.85843	0.594504	0.672162	0.703158	0.697453	0.993143	0.704864	0.448732	0.802367	0.616576	0.591926	0.610573	0.83398	0.457901	0.525777	0.489612	0.689461	0.771607	0.695502	0.730324
TCGA-EJ-5524	low	0.575402	0.65448	0.595396	0.600917	0.572166	0.745037	0.600739	0.771301	0.602604	0.86995	0.57096	0.681353	0.724079	0.617293	0.978887	0.703837	0.41918	0.801032	0.614735	0.600595	0.614017	0.865123	0.511113	0.536424	0.536492	0.694767	0.771453	0.716672	0.741417
TCGA-EJ-5525	high	0.558736	0.613713	0.593752	0.585599	0.548767	0.574447	0.550131	0.64264	0.561215	0.827164	0.514363	0.589525	0.721561	0.515023	0.935659	0.675183	0.285946	0.769013	0.564285	0.535919	0.549364	0.806472	0.533826	0.407632	0.541176	0.631431	0.751927	0.664637	0.741001
TCGA-EJ-5526	low	0.568055	0.637366	0.584751	0.577694	0.557366	0.711162	0.575338	0.690637	0.563663	0.864067	0.561678	0.61122	0.747712	0.661801	0.966309	0.717928	0.493522	0.812377	0.576825	0.56165	0.550866	0.832382	0.419479	0.456422	0.531969	0.657458	0.761251	0.746765	0.718851
TCGA-EJ-5527	low	0.635068	0.657328	0.603156	0.613091	0.583409	0.723407	0.601126	0.70406	0.646823	0.871274	0.576792	0.658155	0.728503	0.670145	0.974263	0.710178	0.456518	0.802375	0.606172	0.597942	0.598356	0.860508	0.471801	0.501312	0.587494	0.685696	0.77648	0.686084	0.760624
TCGA-EJ-5530	low	0.511442	0.597281	0.54049	0.538085	0.537234	0.655218	0.529251	0.677508	0.53319	0.828045	0.461048	0.59173	0.676179	0.620382	0.966569	0.666806	0.260428	0.763738	0.547908	0.506137	0.520299	0.78345	0.490253	0.458741	0.441233	0.624182	0.74441	0.678829	0.710848
TCGA-EJ-5531	low	0.59209	0.68438	0.615114	0.622895	0.591267	0.778371	0.607093	0.751217	0.663685	0.884359	0.689583	0.672709	0.765385	0.758646	0.978096	0.715523	0.470645	0.825564	0.622021	0.600867	0.606213	0.877704	0.553591	0.519013	0.555723	0.696861	0.766973	0.758806	0.763298
TCGA-EJ-5532	high	0.604263	0.63906	0.596876	0.597026	0.551641	0.627865	0.568699	0.669518	0.56266	0.833109	0.435698	0.606693	0.675751	0.550872	0.967366	0.671607	0.349372	0.790117	0.530997	0.537672	0.554274	0.779248	0.57001	0.402686	0.50695	0.636335	0.743881	0.733573	0.729233
TCGA-EJ-5542	high	0.530252	0.624945	0.545203	0.606466	0.54894	0.659729	0.562907	0.661564	0.629519	0.834174	0.550146	0.601797	0.686791	0.614268	0.969624	0.698688	0.462245	0.777499	0.544227	0.551059	0.551252	0.807503	0.514295	0.432001	0.496349	0.647164	0.758227	0.67249	0.732449
TCGA-EJ-7115	low	0.549035	0.630499	0.543542	0.545353	0.542232	0.672568	0.548727	0.673614	0.533953	0.84853	0.391079	0.566242	0.676865	0.696984	0.960211	0.680822	0.354188	0.766451	0.574883	0.515923	0.536394	0.800646	0.371873	0.429502	0.482168	0.631044	0.747473	0.698889	0.740502
TCGA-EJ-7123	low	0.565151	0.618264	0.567265	0.536692	0.5409	0.661637	0.551608	0.644617	0.523421	0.797533	0.3992	0.575546	0.719171	0.63257	0.969417	0.679415	0.386715	0.789574	0.612395	0.543931	0.527121	0.777134	0.426466	0.462566	0.519863	0.609757	0.737549	0.742433	0.750837
TCGA-EJ-7125	low	0.590427	0.649413	0.577289	0.622355	0.562519	0.695152	0.558216	0.704193	0.557901	0.828873	0.451442	0.671367	0.739158	0.721923	0.969265	0.657014	0.419186	0.775569	0.599366	0.571101	0.564361	0.822714	0.585243	0.531333	0.5059	0.662608	0.751282	0.688602	0.756583
TCGA-EJ-7218	low	0.555942	0.615454	0.539894	0.583828	0.531339	0.578031	0.539503	0.648479	0.485131	0.863185	0.476535	0.604955	0.691912	0.618829	0.981068	0.665123	0.268101	0.786583	0.599795	0.510456	0.518854	0.788606	0.498325	0.46044	0.468014	0.619576	0.73513	0.72706	0.691615
TCGA-EJ-7312	low	0.530827	0.578362	0.457554	0.459918	0.513151	0.687108	0.506495	0.670377	0.548636	0.834584	0.410945	0.548213	0.68715	0.70068	0.950549	0.630941	0.435533	0.754383	0.566919	0.476775	0.491761	0.756973	0.330017	0.368525	0.477924	0.589062	0.709119	0.687792	0.705096
TCGA-EJ-7314	low	0.597762	0.586586	0.534763	0.451671	0.527033	0.706083	0.514635	0.686701	0.535742	0.835175	0.500941	0.574851	0.651859	0.569007	0.978461	0.688399	0.446926	0.788623	0.576414	0.504904	0.444568	0.69889	0.410547	0.371702	0.466004	0.591711	0.731753	0.688451	0.728812
TCGA-EJ-7315	low	0.609174	0.667017	0.63815	0.743166	0.588427	0.789276	0.632633	0.797721	0.608677	0.894843	0.553382	0.728865	0.739685	0.613702	0.980795	0.735438	0.433329	0.833542	0.694524	0.615966	0.681062	0.924341	0.746765	0.53474	0.577232	0.749629	0.777134	0.761897	0.756229
TCGA-EJ-7317	low	0.523599	0.602666	0.548351	0.475027	0.516651	0.594092	0.516109	0.620562	0.467794	0.783901	0.323223	0.52269	0.672891	0.614409	0.959187	0.668193	0.415734	0.749813	0.546759	0.484178	0.453538	0.726991	0.469765	0.439138	0.490741	0.574081	0.723005	0.68423	0.715907
TCGA-EJ-7318	low	0.578418	0.644882	0.549708	0.536313	0.555518	0.692548	0.574992	0.722776	0.560839	0.880736	0.553146	0.656332	0.67534	0.669052	0.991669	0.658456	0.445516	0.808782	0.617901	0.580076	0.565316	0.814206	0.48833	0.503506	0.531154	0.645604	0.743223	0.763972	0.688388
TCGA-EJ-7321	low	0.59412	0.64006	0.585121	0.645657	0.566791	0.724052	0.595078	0.742094	0.622706	0.880628	0.606484	0.709166	0.667018	0.554422	0.986733	0.713485	0.318334	0.800631	0.593777	0.596991	0.619826	0.831067	0.575065	0.54037	0.561273	0.690724	0.768183	0.71815	0.703746
TCGA-EJ-7325	low	0.538943	0.567887	0.51421	0.493456	0.517741	0.59881	0.50865	0.610306	0.524891	0.85259	0.403062	0.550378	0.688514	0.583401	0.945723	0.643703	0.210281	0.728692	0.60507	0.477659	0.535173	0.733075	0.439524	0.440204	0.498903	0.578425	0.711925	0.694705	0.617604
TCGA-EJ-7327	low	0.603219	0.626624	0.538817	0.448688	0.546059	0.679916	0.551	0.670875	0.555857	0.863364	0.355771	0.591038	0.712871	0.588983	0.97834	0.655257	0.379494	0.79738	0.576088	0.525664	0.538459	0.85396	0.411525	0.451273	0.503906	0.638683	0.749477	0.714826	0.704982
TCGA-EJ-7328	low	0.571432	0.693504	0.582429	0.644715	0.586634	0.782187	0.608706	0.811085	0.611582	0.903062	0.557156	0.704979	0.724617	0.646222	0.986208	0.723477	0.459815	0.81567	0.621039	0.606106	0.636053	0.897967	0.615827	0.510002	0.586726	0.724514	0.775979	0.730003	0.788079
TCGA-EJ-7330	high	0.617072	0.639913	0.553802	0.543596	0.553094	0.70616	0.548911	0.691893	0.519193	0.835893	0.405908	0.60835	0.687274	0.689039	0.965172	0.704084	0.510769	0.806782	0.586749	0.541388	0.513387	0.801032	0.429757	0.435751	0.503183	0.632003	0.745455	0.751043	0.762421
TCGA-EJ-7331	low	0.599851	0.668435	0.590507	0.652988	0.57851	0.676332	0.58857	0.673023	0.602187	0.839311	0.511205	0.643621	0.740718	0.718262	0.979734	0.74895	0.398177	0.82312	0.61837	0.580513	0.574461	0.846509	0.567299	0.51062	0.519181	0.676019	0.765302	0.757486	0.755346
TCGA-EJ-7781	low	0.552044	0.643953	0.579038	0.615321	0.572144	0.715157	0.590916	0.681989	0.581452	0.860431	0.542811	0.628639	0.716315	0.681363	0.974098	0.718993	0.407973	0.790601	0.602256	0.569565	0.593823	0.841121	0.475127	0.520353	0.498327	0.673752	0.763687	0.707958	0.730455
TCGA-EJ-7782	high	0.632833	0.604308	0.547993	0.526905	0.547907	0.577825	0.552694	0.61279	0.540594	0.856034	0.589518	0.595674	0.71538	0.66012	0.97645	0.678752	0.294066	0.769602	0.591446	0.53111	0.551737	0.886572	0.397392	0.451271	0.471821	0.631376	0.743832	0.679891	0.72229
TCGA-EJ-7783	high	0.541127	0.634271	0.561455	0.579463	0.559638	0.743284	0.560796	0.687691	0.572717	0.818317	0.456393	0.62605	0.706767	0.683362	0.967863	0.717033	0.407645	0.781111	0.58085	0.542069	0.538676	0.777521	0.471799	0.459497	0.490115	0.657226	0.757692	0.675986	0.75462
TCGA-EJ-7784	high	0.528083	0.591452	0.533428	0.551315	0.534371	0.675095	0.538899	0.67387	0.557794	0.824277	0.467339	0.602328	0.687356	0.567207	0.977315	0.671528	0.481264	0.764774	0.553874	0.541408	0.534829	0.787059	0.40579	0.454425	0.506132	0.627157	0.742461	0.675916	0.692558
TCGA-EJ-7785	low	0.532594	0.64269	0.571299	0.623024	0.582937	0.693218	0.583227	0.719997	0.538117	0.894578	0.628408	0.648681	0.71923	0.710086	0.981019	0.746386	0.393656	0.799888	0.614741	0.579686	0.56806	0.854862	0.51745	0.470881	0.493733	0.683725	0.754768	0.716433	0.759733
TCGA-EJ-7786	low	0.477799	0.604077	0.537873	0.570119	0.538216	0.679812	0.529079	0.679334	0.415911	0.824478	0.320998	0.582794	0.664765	0.688816	0.980839	0.696172	0.40868	0.763174	0.520715	0.521986	0.507397	0.753519	0.57074	0.459678	0.460798	0.62971	0.744707	0.684433	0.723985
TCGA-EJ-7788	low	0.536286	0.618284	0.56246	0.582313	0.541578	0.680405	0.550904	0.704409	0.569104	0.870375	0.575935	0.602193	0.68404	0.65492	0.97774	0.666781	0.367109	0.771628	0.586511	0.55337	0.547261	0.822817	0.50164	0.393507	0.482844	0.653214	0.751083	0.680296	0.741177
TCGA-EJ-7789	high	0.479644	0.573449	0.513544	0.51402	0.485962	0.547301	0.517576	0.618024	0.515258	0.783466	0.422652	0.502706	0.654376	0.681337	0.936079	0.647602	0.187986	0.71236	0.53561	0.461618	0.491668	0.79549	0.284082	0.339238	0.40287	0.574726	0.710231	0.661383	0.689035
TCGA-EJ-7791	high	0.600743	0.643605	0.595472	0.571388	0.585356	0.694842	0.585679	0.704929	0.563087	0.851298	0.504418	0.63404	0.726131	0.716615	0.979856	0.691118	0.417503	0.802467	0.619972	0.563133	0.577155	0.824699	0.511379	0.499268	0.510962	0.663469	0.765815	0.72046	0.771496
TCGA-EJ-7792	high	0.568083	0.67233	0.597929	0.654346	0.597208	0.705387	0.610508	0.744643	0.607449	0.871749	0.561918	0.67465	0.724733	0.741471	0.976102	0.723506	0.437583	0.812773	0.630583	0.611231	0.652246	0.893404	0.620157	0.543144	0.539165	0.720918	0.776822	0.738683	0.80186
TCGA-EJ-7793	low	0.581405	0.589767	0.562533	0.521437	0.512175	0.694198	0.533202	0.642849	0.444154	0.842426	0.4512	0.584471	0.680223	0.548806	0.97646	0.625812	0.462301	0.768462	0.594559	0.510798	0.491807	0.718457	0.391313	0.452243	0.53268	0.596926	0.739367	0.699859	0.691918
TCGA-EJ-7794	low	0.56459	0.654682	0.584832	0.573762	0.581404	0.693167	0.588447	0.692408	0.590987	0.850172	0.568043	0.613746	0.764144	0.724155	0.974494	0.725169	0.500829	0.814788	0.583431	0.574061	0.566068	0.863292	0.439382	0.49587	0.514521	0.668524	0.763306	0.718118	0.754359
TCGA-EJ-7797	low	0.551642	0.61121	0.545935	0.553229	0.552262	0.686954	0.563399	0.67062	0.542471	0.856681	0.445191	0.604596	0.676442	0.674304	0.979171	0.653145	0.456756	0.794795	0.57982	0.534362	0.537467	0.77386	0.459255	0.45215	0.499868	0.644821	0.750911	0.709926	0.708049
TCGA-EJ-8468	high	0.636456	0.660289	0.600116	0.562088	0.580358	0.710182	0.600271	0.736832	0.60131	0.880253	0.497226	0.642482	0.734484	0.726067	0.976242	0.719397	0.444536	0.808003	0.589025	0.568148	0.596564	0.856203	0.424341	0.509728	0.534014	0.680229	0.75945	0.726069	0.73848
TCGA-EJ-8469	high	0.560917	0.602615	0.51034	0.563642	0.531717	0.658518	0.542565	0.615892	0.506958	0.841808	0.49502	0.630242	0.71968	0.576338	0.953708	0.682743	0.174227	0.764125	0.540012	0.532926	0.544602	0.759062	0.538997	0.432487	0.499599	0.621798	0.746634	0.646776	0.691123
TCGA-EJ-8470	low	0.675823	0.714393	0.609321	0.679155	0.601411	0.820935	0.649944	0.821315	0.664063	0.93235	0.662645	0.762042	0.761696	0.528004	0.996314	0.749618	0.413948	0.847158	0.645745	0.662659	0.679334	0.920267	0.643492	0.60897	0.585839	0.747344	0.779571	0.762172	0.73022
TCGA-EJ-8472	high	0.545007	0.566649	0.516704	0.451032	0.527799	0.615928	0.50452	0.590963	0.488775	0.832504	0.436924	0.569164	0.678395	0.547182	0.959817	0.634076	0.356606	0.766899	0.552649	0.483976	0.453649	0.730368	0.47126	0.361361	0.47206	0.559945	0.724648	0.679252	0.635896
TCGA-EJ-8474	low	0.530463	0.606268	0.536134	0.554033	0.543888	0.661457	0.538737	0.677926	0.489727	0.845581	0.481746	0.609214	0.728436	0.657536	0.970851	0.617181	0.38019	0.781145	0.582543	0.518101	0.52411	0.767183	0.479128	0.410633	0.45901	0.627937	0.738973	0.68201	0.751039
TCGA-EJ-A46B	low	0.571834	0.576831	0.493357	0.513109	0.513846	0.659033	0.500711	0.62612	0.355547	0.828007	0.347511	0.565729	0.648047	0.632968	0.968481	0.629814	0.442673	0.75281	0.561485	0.47551	0.479732	0.712915	0.378992	0.448943	0.493849	0.581452	0.729386	0.694426	0.705016
TCGA-EJ-A46D	high	0.553718	0.56544	0.492563	0.466258	0.517246	0.701339	0.511953	0.677558	0.349021	0.835944	0.378146	0.552089	0.625229	0.640732	0.965184	0.661774	0.4642	0.7329	0.53637	0.50636	0.500715	0.753442	0.342676	0.413682	0.48554	0.598619	0.736446	0.654421	0.668054
TCGA-EJ-A46E	high	0.632749	0.617092	0.568198	0.493743	0.559278	0.717297	0.558655	0.68893	0.486525	0.874202	0.484869	0.581972	0.652674	0.590126	0.967201	0.652658	0.446787	0.794438	0.60858	0.551306	0.511681	0.742717	0.356935	0.501311	0.517246	0.617866	0.747173	0.729377	0.748944
TCGA-EJ-A46F	high	0.502296	0.333103	0.473047	0.475385	0.496351	0.534384	0.475546	0.605012	0.526641	0.816626	0.286685	0.579348	0.679354	0.552066	0.944481	0.582498	0.341643	0.716231	0.557662	0.463947	0.486662	0.657744	0.509274	0.400726	0.462124	0.552393	0.700499	0.645798	0.529716
TCGA-EJ-A46H	high	0.597072	0.66204	0.575152	0.560925	0.595741	0.786518	0.59137	0.754215	0.58948	0.865027	0.506055	0.604244	0.615287	0.633785	0.970499	0.676976	0.607344	0.823128	0.574549	0.56701	0.579746	0.848623	0.449917	0.486113	0.512931	0.699423	0.765249	0.717189	0.830204
TCGA-EJ-A46I	low	0.548537	0.605926	0.510777	0.531802	0.537347	0.708532	0.54189	0.67282	0.417175	0.853723	0.520757	0.599602	0.634889	0.564253	0.977043	0.634067	0.445113	0.779656	0.576278	0.533264	0.523158	0.746893	0.394764	0.468281	0.49304	0.619022	0.738691	0.723609	0.723741
TCGA-EJ-A65B	low	0.538461	0.609913	0.551025	0.516248	0.547676	0.605152	0.566158	0.678422	0.610368	0.848073	0.492251	0.574455	0.749789	0.672663	0.958559	0.646234	0.415171	0.767316	0.596504	0.514107	0.526655	0.790282	0.361519	0.417433	0.485571	0.608247	0.726445	0.715986	0.730083
TCGA-EJ-A65E	high	0.525492	0.57364	0.482754	0.491927	0.522678	0.669139	0.510572	0.681153	0.447699	0.837141	0.411586	0.590911	0.65309	0.550662	0.96804	0.637627	0.427627	0.765891	0.568632	0.508843	0.505933	0.744728	0.369275	0.410935	0.538734	0.593591	0.72211	0.674102	0.660379
TCGA-EJ-A65F	high	0.557385	0.650939	0.565843	0.544347	0.549407	0.735008	0.577726	0.736476	0.606346	0.83421	0.447819	0.627247	0.698629	0.769688	0.970111	0.659433	0.430378	0.789052	0.597198	0.552963	0.564455	0.805879	0.425895	0.442496	0.50696	0.650207	0.739702	0.718983	0.74459
TCGA-EJ-A65G	low	0.483757	0.565149	0.513442	0.497629	0.504636	0.614562	0.507454	0.583647	0.414228	0.796782	0.370056	0.56603	0.631179	0.700872	0.964111	0.650103	0.358306	0.749525	0.464771	0.493451	0.458222	0.695874	0.439379	0.426295	0.429639	0.564876	0.71606	0.719802	0.660773
TCGA-EJ-A65J	high	0.580217	0.613083	0.51425	0.54999	0.533765	0.579294	0.521552	0.585816	0.526147	0.840888	0.214632	0.600316	0.719749	0.508594	0.952564	0.656396	0.324889	0.767573	0.601849	0.52405	0.519928	0.807684	0.597704	0.457375	0.47031	0.605937	0.731687	0.731583	0.714447
TCGA-EJ-A65M	low	0.558825	0.613501	0.553425	0.557802	0.546953	0.71392	0.551013	0.751943	0.573033	0.879666	0.538954	0.645687	0.741596	0.683753	0.969716	0.672696	0.429163	0.773165	0.617164	0.54962	0.535257	0.799382	0.394902	0.48702	0.499554	0.637426	0.7282	0.70483	0.640072
TCGA-EJ-A6RA	low	0.60936	0.594028	0.542943	0.533596	0.53666	0.741067	0.549693	0.73214	0.519825	0.862225	0.40533	0.622073	0.688195	0.671168	0.967938	0.658675	0.5046	0.783969	0.58149	0.520384	0.539339	0.76775	0.465571	0.473173	0.508108	0.630517	0.73839	0.728934	0.695087
TCGA-EJ-A6RC	high	0.556573	0.671486	0.600687	0.711417	0.584993	0.690563	0.621503	0.781892	0.623892	0.854175	0.605558	0.684414	0.699095	0.784653	0.97706	0.710194	0.452837	0.810598	0.649274	0.609086	0.639513	0.872419	0.681407	0.516361	0.553799	0.730433	0.765665	0.753433	0.752932
TCGA-EJ-A7NF	low	0.54222	0.542693	0.506155	0.449747	0.507813	0.643359	0.513162	0.658825	0.407013	0.83435	0.438575	0.587419	0.667883	0.549377	0.97541	0.653462	0.416197	0.744886	0.546596	0.495143	0.510638	0.707346	0.385993	0.43952	0.489177	0.58736	0.725248	0.643041	0.640967
TCGA-EJ-A7NG	high	0.523579	0.595928	0.54865	0.525661	0.561861	0.63895	0.537932	0.643078	0.445638	0.834116	0.457925	0.563687	0.672602	0.627751	0.967486	0.668659	0.457951	0.776827	0.535093	0.504687	0.548241	0.761279	0.418877	0.449313	0.488324	0.622604	0.748256	0.702839	0.706089
TCGA-EJ-A7NH	low	0.525809	0.568079	0.48873	0.46957	0.502891	0.706573	0.50801	0.691206	0.431981	0.850845	0.260113	0.581669	0.631273	0.670089	0.961617	0.627561	0.407958	0.734376	0.533574	0.481707	0.484044	0.740551	0.391041	0.466686	0.445409	0.601748	0.72506	0.665423	0.687776
TCGA-EJ-A7NJ	high	0.604054	0.622347	0.564115	0.622822	0.548655	0.781671	0.588342	0.72233	0.507421	0.867762	0.441914	0.699792	0.656686	0.451602	0.99263	0.654478	0.441105	0.826396	0.636548	0.579558	0.5861	0.793659	0.592113	0.533319	0.533475	0.671721	0.757455	0.836403	0.650132
TCGA-EJ-A7NK	high	0.548542	0.572901	0.495165	0.482988	0.529209	0.668263	0.509789	0.637372	0.462166	0.848411	0.416252	0.598197	0.658103	0.556591	0.976568	0.629328	0.445086	0.791559	0.584795	0.495457	0.464485	0.714307	0.359073	0.449721	0.509304	0.595528	0.735377	0.753579	0.690261
TCGA-EJ-A7NN	low	0.607367	0.625414	0.564163	0.659235	0.5731	0.661792	0.578635	0.681697	0.532316	0.891616	0.4666	0.63288	0.665221	0.746637	0.988806	0.717649	0.449642	0.829865	0.586531	0.568161	0.564807	0.820651	0.511899	0.477154	0.473141	0.673376	0.745299	0.88235	0.708751
TCGA-EJ-A8FN	high	0.509589	0.631653	0.535161	0.628053	0.560875	0.718406	0.561952	0.728615	0.579378	0.861752	0.464957	0.664889	0.737759	0.633965	0.981491	0.652	0.438117	0.781514	0.581172	0.564532	0.582613	0.81828	0.537339	0.503953	0.502482	0.672061	0.74423	0.693132	0.733615
TCGA-EJ-A8FS	low	0.536304	0.583212	0.517845	0.540998	0.521072	0.65478	0.520795	0.679399	0.501128	0.821753	0.406252	0.585069	0.705844	0.562341	0.969354	0.6609	0.293338	0.801189	0.579424	0.532942	0.500748	0.740912	0.379349	0.405351	0.446461	0.589035	0.724031	0.82147	0.672524
TCGA-EJ-A8FU	high	0.596583	0.64055	0.552939	0.51968	0.568571	0.718561	0.575673	0.761538	0.559867	0.854513	0.529761	0.648807	0.635608	0.749671	0.980889	0.69838	0.482568	0.794846	0.56863	0.55651	0.555109	0.803714	0.474864	0.49784	0.508622	0.654601	0.76111	0.711178	0.717177
TCGA-EJ-AB20	high	0.615489	0.687824	0.542552	0.555467	0.574068	0.810545	0.600457	0.820923	0.556313	0.870504	0.483132	0.684856	0.615552	0.660414	0.963365	0.653579	0.401627	0.797655	0.597296	0.603281	0.592479	0.79353	0.661883	0.527565	0.611084	0.685391	0.753512	0.752687	0.723657
TCGA-EJ-AB27	high	0.610612	0.625576	0.580542	0.693388	0.580766	0.722247	0.618918	0.715444	0.621149	0.860881	0.528367	0.699605	0.664225	0.690719	0.986444	0.70367	0.481952	0.806913	0.631086	0.595441	0.641335	0.828824	0.648724	0.576937	0.593927	0.708074	0.765724	0.737773	0.656641
TCGA-FC-7708	high	0.580359	0.627249	0.594722	0.573258	0.567881	0.74826	0.585135	0.750338	0.582624	0.875569	0.542149	0.639164	0.697346	0.706989	0.98627	0.683831	0.528738	0.801685	0.592427	0.566406	0.576345	0.812402	0.510265	0.507181	0.541802	0.673912	0.771756	0.675298	0.762512
TCGA-FC-7961	high	0.573845	0.650369	0.580405	0.551211	0.554949	0.718689	0.558063	0.681202	0.55761	0.873756	0.486628	0.591588	0.704442	0.648616	0.957298	0.69249	0.514471	0.776824	0.590447	0.54429	0.533902	0.812582	0.470504	0.40964	0.526431	0.636749	0.744101	0.718645	0.699133
TCGA-FC-A4JI	high	0.575507	0.59256	0.566258	0.555041	0.546956	0.749961	0.574003	0.818003	0.623157	0.780506	0.307112	0.709121	0.690039	0.345362	0.979376	0.677555	0.512315	0.76677	0.535815	0.579485	0.585832	0.747486	0.524071	0.518334	0.533857	0.623865	0.738338	0.703755	0.579986
TCGA-FC-A5OB	low	0.562714	0.54415	0.485658	0.474088	0.484876	0.442425	0.496213	0.599698	0.387298	0.790682	0.423155	0.458989	0.622018	0.527823	0.947021	0.539416	0.38748	0.703118	0.510515	0.453383	0.391331	0.720958	0.261033	0.334964	0.45857	0.52562	0.699864	0.644946	0.64199
TCGA-FC-A66V	low	0.611208	0.563118	0.51839	0.520952	0.533112	0.698967	0.526961	0.675967	0.52745	0.859509	0.534737	0.633832	0.71399	0.518675	0.972921	0.596879	0.548172	0.776954	0.636849	0.498792	0.490364	0.766951	0.469646	0.440824	0.499185	0.601122	0.727881	0.732588	0.639234
TCGA-FC-A6HD	low	0.505479	0.573283	0.453449	0.569144	0.501169	0.633872	0.512413	0.651988	0.583138	0.830436	0.458341	0.596991	0.6822	0.699529	0.935704	0.559966	0.155732	0.722404	0.556048	0.479496	0.522675	0.707965	0.452157	0.444954	0.490697	0.59347	0.703868	0.614064	0.610567
TCGA-FC-A8O0	high	0.58754	0.617551	0.469195	0.542784	0.504148	0.531549	0.488359	0.589112	0.372102	0.812924	0.309222	0.559219	0.573734	0.651733	0.95781	0.595904	0.479928	0.756301	0.518715	0.442191	0.408738	0.690331	0.601177	0.310521	0.448479	0.542881	0.724536	0.702603	0.660034
TCGA-G9-6329	low	0.577249	0.663223	0.569196	0.552691	0.578183	0.756509	0.577641	0.768317	0.619345	0.872596	0.529646	0.696502	0.656904	0.712357	0.973782	0.685701	0.449178	0.799198	0.56918	0.543621	0.556564	0.804771	0.588505	0.462589	0.547535	0.656238	0.760937	0.69995	0.746742
TCGA-G9-6332	low	0.503228	0.529576	0.478965	0.507438	0.506249	0.677209	0.519378	0.67425	0.489625	0.817873	0.490618	0.581962	0.685317	0.621913	0.960869	0.604451	0.376701	0.742155	0.5519	0.490904	0.500066	0.700643	0.349523	0.392373	0.473112	0.57962	0.723493	0.633829	0.666449
TCGA-G9-6333	low	0.615431	0.636489	0.583209	0.530447	0.563561	0.713817	0.575522	0.719268	0.491183	0.86606	0.447422	0.684184	0.686366	0.613378	0.98357	0.61198	0.448085	0.818537	0.604323	0.558323	0.543109	0.788323	0.453075	0.520784	0.495858	0.632453	0.741262	0.754648	0.729853
TCGA-G9-6336	low	0.575022	0.620795	0.547122	0.514625	0.55252	0.692213	0.540556	0.662495	0.516838	0.858081	0.580687	0.604484	0.704116	0.506414	0.971696	0.606512	0.55199	0.784622	0.582946	0.51938	0.494313	0.751173	0.402888	0.469468	0.497956	0.606098	0.745	0.690066	0.695072
TCGA-G9-6338	low	0.499349	0.606799	0.50346	0.504165	0.537049	0.625261	0.51256	0.643785	0.536181	0.836337	0.230155	0.546846	0.679713	0.656457	0.967023	0.601408	0.398561	0.77972	0.594315	0.492227	0.525701	0.709692	0.430308	0.391545	0.415072	0.59451	0.716901	0.752411	0.739978
TCGA-G9-6339	low	0.580175	0.577613	0.568376	0.513967	0.558403	0.755478	0.563945	0.75204	0.480675	0.856605	0.434813	0.655568	0.615447	0.569721	0.983702	0.594434	0.499315	0.794053	0.57501	0.538633	0.548132	0.73457	0.523143	0.471377	0.524482	0.623033	0.745806	0.701987	0.680312
TCGA-G9-6342	low	0.537525	0.580593	0.533894	0.543588	0.550516	0.660657	0.555292	0.67467	0.518056	0.858221	0.490444	0.610862	0.69885	0.531778	0.973037	0.633241	0.416753	0.774895	0.558924	0.513222	0.528762	0.722324	0.483294	0.418015	0.502603	0.610277	0.744159	0.671256	0.701887
TCGA-G9-6343	low	0.525853	0.607413	0.544344	0.545054	0.52071	0.660271	0.524866	0.680469	0.506314	0.786433	0.295872	0.568022	0.68324	0.687159	0.96151	0.590413	0.487054	0.757065	0.585687	0.496131	0.497363	0.738386	0.419663	0.454175	0.490506	0.593314	0.709612	0.687954	0.699698
TCGA-G9-6347	high	0.621318	0.705764	0.524574	0.657114	0.577654	0.755633	0.600031	0.843709	0.669721	0.861356	0.415723	0.711067	0.700909	0.74881	0.979921	0.701659	0.542962	0.814206	0.688369	0.603991	0.642335	0.817867	0.607915	0.527505	0.539138	0.701684	0.741517	0.834354	0.694183
TCGA-G9-6348	low	0.586198	0.630909	0.608484	0.546572	0.577344	0.761176	0.600285	0.748769	0.593861	0.875958	0.521102	0.665408	0.700998	0.575232	0.984712	0.684045	0.537494	0.806149	0.601003	0.562498	0.582003	0.796779	0.47351	0.455595	0.52269	0.658966	0.755832	0.703629	0.781325
TCGA-G9-6351	low	0.551527	0.595532	0.487404	0.555356	0.518314	0.70121	0.510099	0.681898	0.450374	0.842146	0.488083	0.604946	0.610262	0.584659	0.977264	0.613541	0.424519	0.759453	0.535619	0.500564	0.485363	0.694585	0.414217	0.420532	0.487803	0.593734	0.737088	0.697213	0.68739
TCGA-G9-6353	low	0.592764	0.569796	0.522847	0.475397	0.51839	0.685355	0.519002	0.626247	0.478567	0.845371	0.480475	0.54546	0.647063	0.672469	0.968978	0.600551	0.465377	0.741783	0.551761	0.482587	0.473447	0.696647	0.358584	0.427036	0.502845	0.586945	0.733264	0.685816	0.714752
TCGA-G9-6354	low	0.566493	0.554409	0.515253	0.504246	0.523866	0.656868	0.53731	0.687939	0.477012	0.845163	0.254608	0.642659	0.697064	0.572155	0.97449	0.603923	0.389635	0.764617	0.561237	0.518695	0.517491	0.729079	0.441054	0.470287	0.474651	0.588305	0.724631	0.689571	0.621329
TCGA-G9-6356	low	0.590908	0.659709	0.589751	0.549654	0.581444	0.799769	0.591841	0.767764	0.582319	0.906915	0.566632	0.69393	0.738329	0.720993	0.984772	0.689017	0.478341	0.819043	0.651993	0.592291	0.585737	0.833464	0.475599	0.516061	0.541449	0.675625	0.770345	0.729634	0.750884
TCGA-G9-6361	high	0.548779	0.618929	0.486323	0.463054	0.527032	0.668675	0.505905	0.662437	0.512788	0.855536	0.427163	0.567739	0.686424	0.515515	0.978592	0.654108	0.475801	0.754495	0.522398	0.510215	0.483204	0.702164	0.365102	0.374257	0.457853	0.591609	0.729992	0.665145	0.758262
TCGA-G9-6362	low	0.562336	0.62671	0.549177	0.534531	0.522732	0.676023	0.524622	0.708864	0.563895	0.837181	0.403506	0.609516	0.592217	0.647015	0.964759	0.64566	0.425317	0.750677	0.570662	0.520482	0.521524	0.744186	0.368394	0.408367	0.481723	0.60013	0.724552	0.676821	0.64495
TCGA-G9-6363	high	0.55803	0.602018	0.555987	0.606931	0.56185	0.67182	0.549108	0.683406	0.548418	0.861368	0.472709	0.676064	0.64792	0.505	0.963801	0.675312	0.410129	0.793385	0.558766	0.526697	0.562394	0.746816	0.614779	0.494579	0.52304	0.645231	0.754074	0.688787	0.730636
TCGA-G9-6364	high	0.523024	0.617963	0.532313	0.502284	0.533588	0.665066	0.52444	0.678539	0.494404	0.855519	0.420041	0.59621	0.724304	0.628261	0.97558	0.619838	0.415917	0.796455	0.509628	0.52584	0.512218	0.78394	0.402705	0.467799	0.51281	0.614466	0.74139	0.713074	0.72945
TCGA-G9-6365	high	0.635813	0.659624	0.554009	0.555673	0.562806	0.715854	0.578529	0.738493	0.54494	0.863795	0.586834	0.665982	0.669664	0.599918	0.966686	0.628863	0.448279	0.801299	0.569762	0.558271	0.549049	0.76793	0.566338	0.46364	0.531061	0.639478	0.752263	0.716135	0.771059
TCGA-G9-6366	low	0.562026	0.564349	0.584928	0.488187	0.537091	0.713327	0.57607	0.718166	0.513957	0.836333	0.327614	0.647851	0.663586	0.639373	0.989201	0.676028	0.39242	0.777557	0.558579	0.512935	0.535363	0.71129	0.466721	0.471865	0.485653	0.609528	0.734055	0.71701	0.675018
TCGA-G9-6367	low	0.593718	0.637411	0.550147	0.573471	0.549256	0.699509	0.568503	0.722785	0.469587	0.856249	0.517156	0.676866	0.64169	0.699188	0.986938	0.625055	0.54094	0.780754	0.570001	0.551892	0.529163	0.749085	0.528238	0.503136	0.545778	0.624668	0.749736	0.707261	0.708221
TCGA-G9-6369	low	0.508684	0.624235	0.571681	0.519419	0.524697	0.627143	0.516497	0.623968	0.49218	0.81092	0.299988	0.528808	0.630595	0.509623	0.964848	0.634492	0.510298	0.767559	0.580831	0.509518	0.485262	0.721035	0.399626	0.428173	0.455529	0.561185	0.701192	0.715062	0.696018
TCGA-G9-6370	high	0.654101	0.685419	0.589127	0.608814	0.58224	0.741866	0.588612	0.717228	0.601185	0.873348	0.605419	0.655905	0.6895	0.679037	0.976223	0.662021	0.528482	0.809217	0.617642	0.57338	0.531883	0.795722	0.542796	0.49133	0.545727	0.657338	0.763261	0.716841	0.773054
TCGA-G9-6371	low	0.560384	0.610509	0.562963	0.553892	0.536755	0.700695	0.569651	0.699273	0.513024	0.824065	0.469877	0.632546	0.686315	0.657488	0.98464	0.592903	0.477687	0.783815	0.557406	0.531595	0.547493	0.739365	0.487861	0.493384	0.55516	0.624167	0.73725	0.70367	0.676649
TCGA-G9-6373	low	0.595153	0.628956	0.566023	0.59359	0.568686	0.689789	0.569223	0.717265	0.643722	0.870393	0.457749	0.663106	0.647855	0.564672	0.980251	0.641131	0.47874	0.796862	0.574978	0.552511	0.585603	0.829752	0.523512	0.441183	0.533467	0.658021	0.729782	0.694238	0.71298
TCGA-G9-6377	low	0.633113	0.634135	0.605498	0.61362	0.570267	0.748982	0.57627	0.73037	0.626495	0.884017	0.585171	0.68882	0.713377	0.588868	0.990802	0.661736	0.331218	0.813729	0.607054	0.560891	0.587139	0.79897	0.56152	0.489459	0.566671	0.66147	0.7546	0.743838	0.709845
TCGA-G9-6378	high	0.548979	0.638793	0.522165	0.558344	0.536932	0.648205	0.533486	0.691779	0.535947	0.826144	0.419985	0.643149	0.608746	0.692282	0.974498	0.632041	0.362088	0.789803	0.50379	0.5259	0.508642	0.791958	0.600257	0.476866	0.456398	0.614812	0.73319	0.719761	0.673057
TCGA-G9-6379	high	0.605667	0.665466	0.593103	0.623683	0.581514	0.756638	0.623113	0.813373	0.72103	0.893363	0.500269	0.710346	0.69743	0.634892	0.985723	0.657722	0.377704	0.811216	0.667981	0.60521	0.644511	0.843957	0.586827	0.527275	0.526836	0.697249	0.752604	0.761095	0.687041
TCGA-G9-6384	low	0.588247	0.652087	0.594995	0.598703	0.569643	0.717864	0.602799	0.717443	0.554272	0.879888	0.517805	0.691845	0.682762	0.68393	0.986194	0.703757	0.413861	0.802529	0.612222	0.575788	0.588048	0.799486	0.533964	0.560836	0.531534	0.669634	0.770192	0.693837	0.761038
TCGA-G9-6385	low	0.647301	0.623727	0.531068	0.532195	0.544297	0.67097	0.553205	0.654361	0.497787	0.85035	0.423351	0.613286	0.669014	0.641035	0.970922	0.659002	0.449351	0.778857	0.5625	0.515421	0.513063	0.773963	0.478196	0.458934	0.487978	0.615521	0.744876	0.687158	0.70136
TCGA-G9-6494	low	0.592701	0.616287	0.551278	0.547045	0.526138	0.640884	0.537933	0.648166	0.529993	0.838173	0.316702	0.586618	0.673101	0.614017	0.971249	0.608631	0.34959	0.762289	0.553626	0.506044	0.502602	0.75504	0.517399	0.433335	0.500132	0.605986	0.73982	0.685192	0.708079
TCGA-G9-6496	low	0.54735	0.602775	0.554001	0.513427	0.529005	0.627143	0.524028	0.67956	0.530486	0.832127	0.430425	0.581088	0.660936	0.588158	0.95903	0.638872	0.405631	0.762654	0.563996	0.485054	0.490846	0.744186	0.410087	0.439196	0.457525	0.593836	0.720034	0.663021	0.719185
TCGA-G9-6498	low	0.723103	0.682335	0.65521	0.681672	0.60049	0.800671	0.635937	0.782503	0.731638	0.87196	0.38894	0.730361	0.687638	0.703992	0.975918	0.660128	0.479072	0.802558	0.567188	0.62672	0.67979	0.837924	0.630683	0.532333	0.608666	0.72037	0.758543	0.674805	0.706111
TCGA-G9-6499	low	0.586003	0.610731	0.576569	0.561397	0.553012	0.731013	0.559206	0.679369	0.453312	0.865195	0.491407	0.642042	0.693275	0.570946	0.97077	0.686049	0.487336	0.782745	0.605933	0.527466	0.525933	0.760093	0.531808	0.457648	0.505443	0.622784	0.738544	0.702578	0.70145
TCGA-G9-7509	low	0.535439	0.581157	0.469592	0.502008	0.514533	0.677544	0.513667	0.671854	0.458889	0.826593	0.442344	0.581653	0.6114	0.661956	0.962296	0.649222	0.518102	0.743047	0.530032	0.503164	0.485961	0.699895	0.39203	0.475539	0.481711	0.591007	0.733731	0.685386	0.671657
TCGA-G9-7510	low	0.63927	0.636415	0.581065	0.545191	0.579902	0.672697	0.583641	0.696297	0.572034	0.870767	0.514724	0.63761	0.75948	0.651545	0.977139	0.689754	0.436456	0.807176	0.591893	0.558127	0.568464	0.823771	0.422154	0.520547	0.52765	0.645212	0.753766	0.708099	0.740241
TCGA-G9-7519	low	0.514492	0.633907	0.579215	0.545959	0.550707	0.690486	0.545986	0.657001	0.562357	0.81611	0.393966	0.611632	0.698504	0.730236	0.964922	0.614105	0.414273	0.782131	0.577343	0.530242	0.493534	0.762826	0.467653	0.455254	0.477763	0.600959	0.724037	0.720053	0.713141
TCGA-G9-7521	high	0.693294	0.709827	0.629145	0.672302	0.591162	0.830396	0.654915	0.798337	0.629437	0.893373	0.566339	0.77926	0.734741	0.686947	0.997813	0.694845	0.572182	0.837988	0.64173	0.664731	0.666869	0.875332	0.700268	0.567213	0.577029	0.730528	0.778397	0.800308	0.682672
TCGA-G9-7522	high	0.581637	0.613427	0.572332	0.544815	0.570512	0.722917	0.577338	0.723626	0.561503	0.840921	0.528455	0.649217	0.732062	0.689924	0.979355	0.66629	0.466845	0.7931	0.606666	0.553915	0.558549	0.776154	0.468383	0.502961	0.491801	0.644094	0.75274	0.704281	0.718064
TCGA-G9-7523	high	0.617218	0.713198	0.618784	0.624496	0.594754	0.761614	0.609736	0.79416	0.71227	0.896309	0.5165	0.693982	0.718005	0.785939	0.970114	0.675449	0.473479	0.81655	0.623468	0.624977	0.633461	0.910832	0.633049	0.493409	0.578989	0.713539	0.770051	0.745431	0.767752
TCGA-G9-7525	low	0.601506	0.593193	0.549395	0.414059	0.523046	0.63663	0.54143	0.665503	0.551376	0.857069	0.302975	0.555319	0.702612	0.573442	0.968072	0.672348	0.412337	0.774606	0.553491	0.530133	0.507919	0.768729	0.31806	0.400058	0.53715	0.593613	0.72611	0.688181	0.703445
TCGA-G9-A9S0	high	0.561565	0.612827	0.557479	0.60131	0.554662	0.761691	0.584728	0.761792	0.622976	0.881725	0.595661	0.702517	0.719687	0.51733	0.981809	0.694943	0.515067	0.798295	0.615139	0.580136	0.617949	0.815856	0.51618	0.499666	0.535379	0.670515	0.750561	0.719278	0.672501
TCGA-G9-A9S4	high	0.529074	0.530936	0.50549	0.458892	0.510814	0.613892	0.512887	0.625408	0.383245	0.819238	0.382106	0.567671	0.655291	0.414307	0.949383	0.619177	0.373241	0.725001	0.564402	0.480954	0.489126	0.705619	0.390325	0.432835	0.499963	0.565287	0.711028	0.654814	0.669567
TCGA-G9-A9S7	high	0.612222	0.573925	0.517693	0.575925	0.536161	0.696724	0.543858	0.700408	0.502557	0.853003	0.556119	0.65603	0.690127	0.563387	0.969477	0.613206	0.468178	0.774604	0.538482	0.527572	0.564604	0.748389	0.58706	0.417487	0.530196	0.622864	0.728857	0.693593	0.639052
TCGA-H9-7775	low	0.504263	0.605051	0.503453	0.492007	0.517633	0.604662	0.51794	0.625199	0.474901	0.816453	0.357125	0.564468	0.711156	0.58887	0.968224	0.661981	0.351941	0.768923	0.537831	0.487278	0.48223	0.759784	0.461552	0.367714	0.474055	0.595788	0.735326	0.680324	0.712196
TCGA-H9-A6BX	high	0.601416	0.684857	0.570008	0.585892	0.581456	0.689815	0.602889	0.725013	0.58161	0.888512	0.549499	0.687768	0.753808	0.751558	0.979336	0.667782	0.470427	0.806905	0.6413	0.5871	0.59168	0.846793	0.604453	0.529992	0.543966	0.678709	0.768623	0.735299	0.76114
TCGA-H9-A6BY	low	0.495308	0.539071	0.420728	0.396989	0.487081	0.618609	0.487308	0.656071	0.441744	0.769565	0.22391	0.547895	0.620706	0.540052	0.957262	0.607113	0.220588	0.708776	0.519598	0.425085	0.483009	0.654393	0.415329	0.369415	0.45321	0.539173	0.706716	0.634896	0.620249
TCGA-HC-7075	low	0.556297	0.636102	0.515411	0.662859	0.545417	0.639724	0.559883	0.675797	0.569738	0.86217	0.486822	0.651518	0.668801	0.625556	0.984988	0.71433	0.407595	0.814551	0.577324	0.566132	0.595186	0.803507	0.613155	0.528611	0.536189	0.668319	0.748521	0.807454	0.696394
TCGA-HC-7077	low	0.526795	0.540639	0.466627	0.503279	0.505146	0.660632	0.511218	0.657749	0.46349	0.822172	0.293847	0.594483	0.677873	0.533082	0.985735	0.627024	0.205442	0.779079	0.571995	0.485669	0.499348	0.718251	0.414755	0.444414	0.457062	0.579184	0.725506	0.729062	0.666706
TCGA-HC-7078	high	0.5294	0.634509	0.569319	0.488885	0.54829	0.678859	0.561453	0.739346	0.493472	0.839489	0.30568	0.586037	0.719363	0.640584	0.964381	0.695321	0.34665	0.787059	0.563789	0.509363	0.563219	0.829211	0.387613	0.472898	0.514334	0.635507	0.740261	0.700245	0.73368
TCGA-HC-7079	high	0.814806	0.839629	0.714858	0.830126	0.677426	0.865535	0.75573	0.89809	0.757851	0.954765	0.738285	0.844465	0.794999	0.620678	0.998661	0.786427	0.563695	0.88432	0.773519	0.767919	0.821872	0.983172	0.80659	0.731335	0.646549	0.862994	0.840713	0.791471	0.813755
TCGA-HC-7080	low	0.446707	0.595666	0.491357	0.429834	0.491839	0.568853	0.492952	0.631027	0.513143	0.830172	0.362249	0.548437	0.621203	0.75725	0.982568	0.629554	0.298971	0.744236	0.509904	0.454703	0.488136	0.740036	0.195867	0.447952	0.446586	0.556082	0.717015	0.695667	0.653
TCGA-HC-7081	high	0.585001	0.644015	0.608108	0.519621	0.572814	0.687933	0.602834	0.757158	0.679302	0.899247	0.584982	0.624959	0.774925	0.630082	0.974183	0.708018	0.410441	0.805672	0.658447	0.57654	0.596131	0.901783	0.408567	0.481816	0.512573	0.686929	0.771534	0.694801	0.7793
TCGA-HC-7209	low	0.58486	0.605236	0.589081	0.556869	0.572714	0.713894	0.568298	0.698524	0.589987	0.853316	0.537451	0.642128	0.723638	0.635667	0.985375	0.716131	0.434536	0.812176	0.611233	0.532812	0.536126	0.782058	0.449746	0.48647	0.499068	0.634518	0.752479	0.731268	0.739058
TCGA-HC-7210	low	0.611482	0.67794	0.627725	0.642413	0.59105	0.752926	0.612397	0.746906	0.633996	0.840525	0.548814	0.690783	0.749965	0.653361	0.973447	0.709511	0.484295	0.808009	0.629629	0.612406	0.600874	0.872625	0.546958	0.522526	0.52113	0.691501	0.760736	0.711541	0.777594
TCGA-HC-7211	low	0.626237	0.654362	0.587069	0.531438	0.589842	0.632608	0.576794	0.643303	0.617755	0.841955	0.477278	0.578906	0.756854	0.628961	0.973861	0.725468	0.401634	0.806362	0.632067	0.567486	0.553125	0.811087	0.387692	0.506912	0.456988	0.636627	0.755229	0.71567	0.708524
TCGA-HC-7212	low	0.545287	0.577701	0.527853	0.493974	0.522977	0.616057	0.531795	0.659875	0.53332	0.834174	0.420743	0.580576	0.699492	0.628076	0.966177	0.672939	0.284388	0.764313	0.578805	0.492248	0.519255	0.791184	0.377133	0.402513	0.444031	0.61386	0.736093	0.675953	0.71379
TCGA-HC-7213	high	0.667156	0.616589	0.574308	0.561238	0.567866	0.641348	0.573711	0.67682	0.577677	0.870208	0.568453	0.630492	0.732847	0.561454	0.983721	0.688798	0.382362	0.802802	0.597907	0.552886	0.582978	0.838363	0.477599	0.481916	0.509183	0.644899	0.752964	0.711608	0.720497
TCGA-HC-7230	low	0.543594	0.57848	0.520832	0.470715	0.518868	0.624384	0.515978	0.659204	0.508494	0.823535	0.413935	0.572453	0.715144	0.544094	0.977162	0.631504	0.409788	0.748651	0.525853	0.479488	0.466402	0.712347	0.360508	0.374613	0.45595	0.581035	0.728208	0.664615	0.693902
TCGA-HC-7231	low	0.573414	0.630465	0.57296	0.599193	0.566913	0.764295	0.593695	0.741294	0.600709	0.886278	0.599585	0.681485	0.717596	0.5335	0.99227	0.699755	0.421973	0.813126	0.628086	0.572475	0.607313	0.852697	0.540528	0.479651	0.570785	0.67912	0.766301	0.708574	0.709089
TCGA-HC-7232	high	0.565779	0.570353	0.538805	0.479516	0.539995	0.684221	0.525976	0.718216	0.532965	0.805649	0.365591	0.579902	0.697357	0.623251	0.970533	0.671661	0.387131	0.766562	0.551524	0.493532	0.501131	0.742588	0.389567	0.369418	0.488872	0.617027	0.73657	0.657893	0.721024
TCGA-HC-7233	low	0.593886	0.699349	0.624499	0.580263	0.59631	0.791365	0.63291	0.802813	0.609532	0.915753	0.4841	0.725438	0.769926	0.62624	0.997136	0.740997	0.461423	0.847394	0.661202	0.630037	0.634571	0.907532	0.544072	0.574605	0.55247	0.713753	0.78256	0.800609	0.753049
TCGA-HC-7736	low	0.619284	0.650264	0.571783	0.541346	0.575956	0.695203	0.589546	0.695188	0.62933	0.844053	0.603073	0.645991	0.744253	0.68459	0.98151	0.69624	0.420506	0.793937	0.619058	0.565181	0.575699	0.84192	0.463135	0.484867	0.524746	0.665218	0.754919	0.681584	0.746794
TCGA-HC-7737	low	0.598242	0.666083	0.618985	0.653316	0.598447	0.776541	0.624064	0.769855	0.629172	0.855582	0.55592	0.689015	0.743369	0.665475	0.985235	0.7314	0.471883	0.813563	0.637357	0.606909	0.622143	0.867959	0.539686	0.548829	0.544152	0.706809	0.769862	0.706138	0.797384
TCGA-HC-7738	low	0.500408	0.588678	0.531963	0.539084	0.522838	0.65429	0.5288	0.651766	0.475663	0.839785	0.479551	0.570676	0.749833	0.617357	0.975255	0.674203	0.424345	0.776543	0.56052	0.519319	0.490947	0.76891	0.39452	0.446181	0.449058	0.604757	0.733261	0.671673	0.683021
TCGA-HC-7740	high	0.551624	0.594153	0.52645	0.46877	0.539356	0.678356	0.518933	0.67056	0.388205	0.827363	0.403403	0.576013	0.630269	0.580534	0.956422	0.669717	0.320188	0.780243	0.505464	0.528148	0.491538	0.84116	0.347084	0.439892	0.476471	0.637574	0.724466	0.728541	0.744436
TCGA-HC-7742	low	0.566927	0.602513	0.542408	0.432247	0.53043	0.672336	0.527345	0.673868	0.526156	0.826532	0.437044	0.602745	0.703231	0.600118	0.969421	0.651734	0.458702	0.766481	0.555764	0.504288	0.480653	0.744083	0.426723	0.392267	0.477464	0.593899	0.730898	0.675809	0.715521
TCGA-HC-7744	high	0.529339	0.574298	0.507754	0.469599	0.540917	0.625725	0.521381	0.643043	0.569422	0.829647	0.582108	0.555633	0.713647	0.614912	0.97631	0.649764	0.413143	0.766439	0.563091	0.518698	0.473931	0.721139	0.402504	0.406979	0.503616	0.59091	0.741085	0.665981	0.73351
TCGA-HC-7745	high	0.604412	0.64941	0.558882	0.570615	0.576846	0.778268	0.586312	0.774165	0.581132	0.863039	0.523152	0.685743	0.694964	0.730823	0.983555	0.707528	0.444624	0.808951	0.651951	0.583581	0.607742	0.868371	0.454821	0.520989	0.497401	0.691706	0.763101	0.71055	0.762444
TCGA-HC-7747	low	0.598029	0.675199	0.599036	0.635116	0.580004	0.757927	0.62713	0.770154	0.612611	0.895802	0.546844	0.718981	0.735792	0.575139	0.989857	0.714667	0.475522	0.820041	0.676886	0.606761	0.626127	0.868345	0.597037	0.561668	0.583743	0.694852	0.775727	0.748016	0.727138
TCGA-HC-7748	low	0.639015	0.645275	0.582609	0.54584	0.580369	0.719514	0.588189	0.698694	0.570802	0.87858	0.500063	0.67929	0.736277	0.643251	0.993277	0.723692	0.435633	0.815631	0.595961	0.571012	0.586606	0.849964	0.452014	0.541668	0.499261	0.671502	0.765622	0.728954	0.742076
TCGA-HC-7749	high	0.608448	0.661343	0.553263	0.511077	0.556289	0.694301	0.565162	0.729391	0.533707	0.868907	0.344349	0.640323	0.728991	0.662263	0.983878	0.671182	0.421339	0.803342	0.585944	0.560366	0.555067	0.827457	0.401274	0.460136	0.502939	0.63747	0.754589	0.712799	0.731817
TCGA-HC-7750	low	0.543815	0.597913	0.555766	0.5476	0.550297	0.661431	0.558917	0.674637	0.521923	0.834286	0.445273	0.57707	0.69029	0.739443	0.972801	0.639512	0.433894	0.772475	0.526758	0.523765	0.516335	0.75571	0.559485	0.495569	0.529543	0.624546	0.743061	0.703544	0.766636
TCGA-HC-7752	low	0.468438	0.555412	0.456513	0.481656	0.500308	0.632918	0.506304	0.664704	0.537572	0.83068	0.381335	0.508228	0.700879	0.670357	0.953544	0.662872	0.374473	0.736468	0.55737	0.496607	0.531086	0.777082	0.460902	0.464618	0.464735	0.580291	0.706335	0.654303	0.630173
TCGA-HC-7817	high	0.581343	0.699253	0.591652	0.612088	0.599892	0.755942	0.611394	0.759601	0.658884	0.847284	0.666212	0.669363	0.765117	0.66252	0.98391	0.724232	0.583692	0.822786	0.645802	0.590987	0.603125	0.864298	0.57317	0.497282	0.54955	0.696333	0.777757	0.75001	0.798143
TCGA-HC-7818	low	0.56178	0.606734	0.56277	0.50784	0.566926	0.679658	0.549061	0.664673	0.578271	0.860171	0.475737	0.613455	0.727301	0.606874	0.980719	0.695218	0.392167	0.795635	0.5875	0.520344	0.535361	0.81449	0.383193	0.464922	0.480771	0.638931	0.752166	0.672551	0.741182
TCGA-HC-7819	low	0.544933	0.565326	0.536904	0.502797	0.511676	0.632015	0.518046	0.629408	0.475284	0.808132	0.469425	0.590452	0.68228	0.595688	0.973977	0.660244	0.40727	0.764088	0.528596	0.470834	0.49335	0.725624	0.359245	0.449999	0.459551	0.58727	0.730859	0.688648	0.7005
TCGA-HC-7820	low	0.584417	0.578804	0.524709	0.503696	0.509561	0.710543	0.526965	0.697403	0.455644	0.850491	0.390186	0.593315	0.631449	0.59455	0.991347	0.618836	0.413408	0.78999	0.535453	0.495384	0.505045	0.729131	0.420558	0.458262	0.440568	0.603571	0.733469	0.753755	0.673953
TCGA-HC-7821	high	0.56359	0.696786	0.623983	0.64701	0.55651	0.67494	0.60932	0.690155	0.473532	0.878056	0.39274	0.687838	0.730764	0.470073	0.981304	0.710184	0.401644	0.809448	0.633228	0.597312	0.614306	0.88732	0.597343	0.482768	0.474961	0.692621	0.754086	0.74847	0.711952
TCGA-HC-8213	low	0.541345	0.539615	0.489002	0.473831	0.505819	0.619692	0.486446	0.612323	0.42779	0.802794	0.303239	0.543555	0.685988	0.444718	0.970214	0.659446	0.347685	0.763492	0.520015	0.486578	0.461392	0.691543	0.380677	0.468126	0.475283	0.5574	0.72719	0.661118	0.703683
TCGA-HC-8216	high	0.623127	0.662333	0.585718	0.54833	0.564257	0.743748	0.578916	0.773762	0.581009	0.883934	0.563627	0.688887	0.763825	0.622396	0.986886	0.670002	0.486105	0.811051	0.576444	0.565684	0.579877	0.845762	0.430782	0.531482	0.520866	0.658309	0.75057	0.755267	0.703287
TCGA-HC-8256	low	0.556092	0.588326	0.503962	0.592704	0.5281	0.700617	0.546668	0.700619	0.489778	0.840336	0.415347	0.634267	0.662538	0.640499	0.982207	0.670253	0.407365	0.78517	0.566166	0.532555	0.554938	0.76677	0.508373	0.465906	0.497979	0.636594	0.744256	0.735737	0.682096
TCGA-HC-8257	high	0.567723	0.623763	0.538072	0.548209	0.539368	0.718586	0.5635	0.741975	0.534903	0.856896	0.461516	0.663507	0.670718	0.562387	0.976681	0.668747	0.411714	0.782249	0.566912	0.544054	0.557659	0.803275	0.460121	0.539517	0.536713	0.65137	0.750158	0.71206	0.725208
TCGA-HC-8258	low	0.6417	0.655288	0.554627	0.586827	0.552805	0.726475	0.569751	0.754862	0.554489	0.867756	0.488875	0.65143	0.65079	0.56706	0.977863	0.699621	0.453173	0.812422	0.534358	0.6067	0.566061	0.855223	0.362198	0.550259	0.544783	0.688306	0.744228	0.788734	0.747585
TCGA-HC-8259	low	0.518659	0.522087	0.504897	0.467617	0.499025	0.595665	0.492411	0.600603	0.454842	0.827322	0.412554	0.564153	0.65758	0.454055	0.981726	0.606784	0.302117	0.752996	0.498444	0.479101	0.470934	0.692625	0.305212	0.448419	0.492706	0.566989	0.714386	0.695213	0.665813
TCGA-HC-8260	high	0.546646	0.574134	0.512467	0.508708	0.537981	0.675739	0.529349	0.704585	0.5217	0.873817	0.461869	0.617718	0.655583	0.556076	0.980252	0.65696	0.458761	0.774968	0.566267	0.52253	0.482452	0.738901	0.424913	0.458251	0.472464	0.620164	0.741833	0.708282	0.711907
TCGA-HC-8261	low	0.572363	0.646745	0.556777	0.555746	0.550755	0.72284	0.571809	0.726654	0.509199	0.88297	0.484728	0.651412	0.738157	0.590895	0.982099	0.692053	0.471316	0.799226	0.627266	0.554524	0.553674	0.852129	0.373215	0.490319	0.506937	0.652738	0.737728	0.727514	0.695665
TCGA-HC-8262	low	0.568414	0.589288	0.501889	0.472206	0.527822	0.686283	0.526961	0.643635	0.473789	0.840542	0.440434	0.607349	0.663349	0.504366	0.976593	0.675101	0.474629	0.785641	0.562385	0.518298	0.510176	0.721989	0.385674	0.468929	0.486535	0.602493	0.740404	0.702965	0.686058
TCGA-HC-8264	high	0.503003	0.646083	0.541146	0.528492	0.535757	0.654109	0.549266	0.682592	0.564388	0.851573	0.434661	0.573058	0.677195	0.686696	0.973291	0.626074	0.357275	0.780624	0.548357	0.529382	0.492649	0.798068	0.275762	0.385976	0.448806	0.617272	0.729441	0.730849	0.775543
TCGA-HC-8265	high	0.593093	0.631493	0.52294	0.53183	0.519778	0.697214	0.551406	0.759262	0.464306	0.835239	0.462646	0.649589	0.651893	0.596288	0.975637	0.654713	0.382052	0.792131	0.524015	0.584484	0.538221	0.8235	0.430354	0.501868	0.516114	0.647496	0.736899	0.757142	0.69481
TCGA-HC-8266	high	0.649512	0.751853	0.652682	0.68262	0.62437	0.909749	0.685601	0.889051	0.655466	0.92726	0.634994	0.782784	0.744909	0.612673	0.99807	0.741926	0.541703	0.854504	0.655158	0.695744	0.706463	0.944862	0.708257	0.602652	0.61597	0.789746	0.796595	0.797568	0.782202
TCGA-HC-A48F	high	0.468523	0.534308	0.47356	0.380079	0.494303	0.501385	0.478416	0.548388	0.500616	0.75943	0.389113	0.47704	0.652147	0.640252	0.949323	0.626942	0.232199	0.739986	0.463577	0.426673	0.430621	0.721732	0.288603	0.373586	0.373007	0.529496	0.698933	0.654242	0.629072
TCGA-HC-A4ZV	high	0.569318	0.668542	0.580848	0.703244	0.561221	0.756973	0.605814	0.750316	0.539837	0.88601	0.464879	0.693975	0.729888	0.580828	0.977621	0.69635	0.457056	0.798031	0.648039	0.585948	0.617205	0.883118	0.669423	0.495978	0.468277	0.707001	0.746453	0.759282	0.644794
TCGA-HC-A631	high	0.606789	0.536655	0.513537	0.504235	0.506689	0.638409	0.495833	0.692658	0.418897	0.838749	0.398861	0.63073	0.657663	0.489258	0.992039	0.640264	0.471484	0.777707	0.523552	0.471572	0.482938	0.723949	0.370007	0.421045	0.416918	0.55356	0.720715	0.699138	0.67181
TCGA-HC-A632	low	0.605878	0.669932	0.612263	0.745438	0.563137	0.717529	0.618159	0.786682	0.624369	0.877638	0.56395	0.728043	0.696105	0.685118	0.982695	0.694837	0.425097	0.818326	0.646641	0.614305	0.664372	0.897297	0.724393	0.527292	0.568557	0.752155	0.769104	0.722458	0.733581
TCGA-HC-A6AL	low	0.59997	0.647804	0.525545	0.593366	0.564212	0.651686	0.567711	0.695749	0.680756	0.893285	0.461887	0.654745	0.740832	0.669017	0.980789	0.671367	0.395255	0.801582	0.646809	0.571803	0.595661	0.839033	0.528475	0.470324	0.532108	0.671506	0.737302	0.775936	0.690399
TCGA-HC-A6AN	low	0.530797	0.61324	0.565535	0.534218	0.547118	0.644467	0.548379	0.720715	0.594347	0.866833	0.298872	0.577529	0.751386	0.628621	0.97777	0.667417	0.470748	0.774401	0.632259	0.508479	0.527148	0.774788	0.482309	0.465962	0.517087	0.61833	0.718256	0.703689	0.686897
TCGA-HC-A6AO	low	0.546931	0.632304	0.530618	0.555769	0.571285	0.636682	0.584767	0.735892	0.615802	0.875485	0.474185	0.651623	0.755266	0.740539	0.969614	0.702456	0.394168	0.781831	0.670652	0.568358	0.583007	0.83893	0.409401	0.540111	0.4891	0.657547	0.737464	0.69954	0.681946
TCGA-HC-A6AP	high	0.608277	0.668333	0.544579	0.562264	0.564768	0.685897	0.582035	0.747127	0.583375	0.896334	0.624969	0.628576	0.768705	0.747287	0.969218	0.67073	0.497056	0.784475	0.651457	0.566346	0.559822	0.822817	0.340218	0.501461	0.491279	0.653855	0.730761	0.727903	0.725751
TCGA-HC-A6AQ	low	0.556022	0.562185	0.533684	0.518187	0.532728	0.679941	0.546616	0.741148	0.487113	0.855466	0.444854	0.619726	0.663936	0.692436	0.969235	0.623163	0.50975	0.75897	0.589618	0.518758	0.531735	0.718844	0.380267	0.481629	0.530014	0.615496	0.731887	0.700625	0.646498
TCGA-HC-A6AS	low	0.654454	0.68265	0.581288	0.529099	0.594543	0.709718	0.601495	0.763292	0.643443	0.904396	0.497322	0.675744	0.774658	0.768299	0.990108	0.675473	0.43547	0.809379	0.656744	0.606738	0.611652	0.866128	0.489385	0.55584	0.567409	0.679533	0.751334	0.786854	0.716315
TCGA-HC-A6HX	high	0.559998	0.649252	0.513546	0.515033	0.545719	0.684788	0.552292	0.699419	0.529284	0.869412	0.433133	0.627797	0.653465	0.496937	0.963538	0.588905	0.546913	0.781199	0.61239	0.536876	0.537125	0.750116	0.472417	0.471901	0.523612	0.606192	0.732591	0.73347	0.667429
TCGA-HC-A6HY	high	0.56067	0.521641	0.482254	0.47984	0.524785	0.698142	0.519095	0.721121	0.522009	0.842594	0.486002	0.618933	0.653308	0.684331	0.975756	0.651509	0.452742	0.762672	0.55896	0.488852	0.506369	0.697962	0.414474	0.451018	0.465895	0.596788	0.714541	0.690581	0.657622
TCGA-HC-A76W	high	0.56717	0.641992	0.58747	0.493677	0.558841	0.620156	0.571591	0.695096	0.57549	0.851329	0.525642	0.563306	0.741428	0.607219	0.962091	0.660244	0.446782	0.801247	0.578895	0.525361	0.524751	0.814928	0.40975	0.421059	0.507389	0.620754	0.745671	0.719354	0.743862
TCGA-HC-A76X	low	0.436475	0.542176	0.481467	0.433046	0.484387	0.611391	0.460378	0.610818	0.416013	0.786169	0.260461	0.52417	0.660846	0.588913	0.948359	0.643825	0.371688	0.717639	0.509459	0.431683	0.423198	0.668469	0.389759	0.354686	0.41694	0.544945	0.699811	0.632862	0.651917
TCGA-HC-A8CY	low	0.57764	0.649171	0.541157	0.646203	0.562799	0.740654	0.586238	0.759893	0.589277	0.873958	0.489136	0.717306	0.717878	0.628196	0.990864	0.669504	0.390977	0.816252	0.628396	0.594142	0.616538	0.840245	0.606166	0.551332	0.505858	0.688524	0.746758	0.812666	0.654922
TCGA-HC-A8D0	high	0.595528	0.62551	0.58182	0.619692	0.562962	0.731064	0.585398	0.751406	0.584676	0.885356	0.584947	0.653383	0.716093	0.667086	0.969207	0.686091	0.480083	0.79426	0.567658	0.565613	0.572387	0.832124	0.567589	0.475312	0.543151	0.677657	0.757096	0.730744	0.722589
TCGA-HC-A8D1	low	0.60347	0.637103	0.579574	0.55582	0.575459	0.746068	0.588996	0.727074	0.529843	0.888882	0.451143	0.676312	0.683246	0.630087	0.988328	0.659762	0.465391	0.796574	0.601502	0.568402	0.58171	0.808895	0.472819	0.496897	0.512585	0.662642	0.763341	0.70222	0.74984
TCGA-HC-A9TE	high	0.699083	0.689625	0.581991	0.630775	0.591193	0.737458	0.624309	0.792168	0.654199	0.885035	0.568487	0.710756	0.719762	0.637949	0.98621	0.677583	0.506867	0.810556	0.627021	0.610868	0.672925	0.906784	0.55011	0.541475	0.523123	0.728034	0.761079	0.697309	0.736015
TCGA-HC-A9TH	high	0.625711	0.663451	0.558778	0.544132	0.574245	0.670815	0.58578	0.728572	0.625945	0.879484	0.537991	0.675137	0.738475	0.493565	0.995271	0.68385	0.317675	0.839478	0.585429	0.573729	0.594876	0.847437	0.541706	0.48549	0.511441	0.649325	0.759161	0.789509	0.673203
TCGA-HI-7168	high	0.532305	0.623071	0.533533	0.498869	0.541559	0.615748	0.520164	0.585385	0.560361	0.841389	0.229192	0.548587	0.658475	0.557771	0.958029	0.63642	0.288049	0.775089	0.541372	0.489365	0.497103	0.737226	0.379432	0.3322	0.483595	0.571388	0.738167	0.726496	0.744929
TCGA-HI-7169	high	0.533333	0.646035	0.46889	0.554549	0.520679	0.707707	0.510409	0.70563	0.481966	0.794958	0.260817	0.605136	0.636408	0.640321	0.957478	0.539392	0.501299	0.742528	0.574974	0.524719	0.472769	0.77569	0.661556	0.443193	0.506617	0.596525	0.714582	0.669429	0.657985
TCGA-HI-7170	low	0.677082	0.683899	0.615333	0.580655	0.598712	0.72962	0.623569	0.751737	0.621951	0.871262	0.523018	0.687672	0.724531	0.711054	0.979576	0.708436	0.489724	0.840196	0.608298	0.584997	0.624864	0.859632	0.589621	0.49689	0.584122	0.676308	0.770441	0.744002	0.799234
TCGA-HI-7171	high	0.568916	0.555323	0.538567	0.550348	0.525102	0.725057	0.542466	0.68615	0.58388	0.844375	0.538795	0.629588	0.662133	0.466073	0.965786	0.644458	0.467284	0.741406	0.528613	0.537406	0.543139	0.756406	0.580752	0.414729	0.47209	0.629866	0.735814	0.66841	0.695838
TCGA-J4-8198	high	0.520214	0.616059	0.524799	0.540536	0.522473	0.628303	0.538737	0.664017	0.533047	0.79972	0.399759	0.584392	0.6513	0.673276	0.965258	0.644947	0.405312	0.759749	0.517182	0.512934	0.51084	0.753493	0.410412	0.432326	0.474284	0.612021	0.739017	0.668744	0.7036
TCGA-J4-8200	high	0.548215	0.604823	0.516677	0.535901	0.539104	0.607446	0.524061	0.675337	0.52221	0.842094	0.335544	0.589476	0.737381	0.603444	0.97619	0.672545	0.375444	0.791979	0.535021	0.51525	0.50639	0.752926	0.380351	0.437194	0.456172	0.606399	0.73711	0.717231	0.734723
TCGA-J4-A67K	low	0.561516	0.614733	0.560617	0.571669	0.558711	0.733204	0.592307	0.772961	0.556129	0.905614	0.635165	0.681095	0.670231	0.529117	0.975831	0.68506	0.484883	0.769648	0.6357	0.571944	0.596531	0.799795	0.513511	0.498699	0.584653	0.668627	0.74479	0.686617	0.634255
TCGA-J4-A67L	low	0.565371	0.633125	0.586716	0.609079	0.578903	0.739443	0.59967	0.781251	0.649279	0.912406	0.5528	0.713607	0.72334	0.621149	0.990476	0.677595	0.462152	0.79721	0.672042	0.594469	0.605318	0.815547	0.529892	0.528694	0.594828	0.680591	0.754408	0.718008	0.684471
TCGA-J4-A67M	low	0.567546	0.658386	0.569875	0.60788	0.587911	0.737587	0.598771	0.773206	0.646924	0.884086	0.54772	0.659701	0.731646	0.699972	0.971012	0.709915	0.548607	0.78574	0.674475	0.585445	0.611639	0.862751	0.461668	0.506294	0.58075	0.68752	0.754545	0.70925	0.74305
TCGA-J4-A67N	high	0.602504	0.662823	0.533225	0.457323	0.55366	0.693425	0.574594	0.725233	0.609473	0.865345	0.503198	0.643149	0.760779	0.63176	0.976862	0.603195	0.393538	0.792343	0.627712	0.565226	0.563505	0.804203	0.424708	0.500946	0.448893	0.63316	0.730535	0.710143	0.626438
TCGA-J4-A67O	high	0.672404	0.661737	0.536143	0.569638	0.556986	0.63315	0.558105	0.696005	0.696431	0.868542	0.438279	0.6318	0.693069	0.765217	0.971876	0.636664	0.45982	0.793456	0.631696	0.544313	0.548291	0.677595	0.515074	0.476011	0.524596	0.624417	0.730344	0.785073	0.666076
TCGA-J4-A67Q	low	0.542513	0.62947	0.578405	0.598965	0.56161	0.608839	0.602413	0.724051	0.577019	0.861839	0.50784	0.632875	0.696625	0.784593	0.964406	0.657927	0.462203	0.765101	0.603765	0.575057	0.602075	0.794175	0.579661	0.469792	0.518403	0.664512	0.736698	0.690779	0.693275
TCGA-J4-A67R	low	0.593807	0.615876	0.529961	0.643632	0.578742	0.676023	0.581986	0.73588	0.599948	0.903047	0.592772	0.681215	0.665626	0.689619	0.9758	0.69079	0.43219	0.783184	0.645808	0.577765	0.605586	0.799795	0.606251	0.503344	0.560165	0.678855	0.751347	0.706667	0.698453
TCGA-J4-A67S	low	0.574685	0.592474	0.539158	0.557817	0.551959	0.707836	0.565459	0.732674	0.589166	0.881319	0.475788	0.673976	0.678359	0.651216	0.977375	0.667072	0.483553	0.757612	0.616685	0.543405	0.582224	0.760454	0.489792	0.521768	0.483727	0.647001	0.733411	0.677181	0.634005
TCGA-J4-A67T	low	0.5788	0.623265	0.546315	0.528683	0.553025	0.720339	0.538964	0.679002	0.60529	0.846931	0.447331	0.640949	0.727916	0.551462	0.990725	0.692097	0.438369	0.814965	0.595132	0.5291	0.510365	0.767079	0.442009	0.481423	0.473429	0.618409	0.744902	0.77307	0.718682
TCGA-J4-A6G1	high	0.663909	0.716555	0.63193	0.814682	0.624144	0.832665	0.682404	0.862779	0.723267	0.934108	0.684929	0.77528	0.715789	0.766515	0.987472	0.758303	0.514735	0.829008	0.696175	0.677784	0.739021	0.9453	0.807635	0.570208	0.617074	0.82237	0.791484	0.744729	0.786872
TCGA-J4-A6G3	high	0.616067	0.667374	0.612766	0.621722	0.615101	0.776979	0.632727	0.775071	0.618199	0.90985	0.607257	0.714315	0.729207	0.649419	0.98835	0.725842	0.562545	0.824263	0.645946	0.610581	0.643359	0.884974	0.551384	0.560216	0.552036	0.711477	0.777175	0.709536	0.777806
TCGA-J4-A6M7	low	0.462263	0.558646	0.467431	0.48967	0.50066	0.593834	0.491563	0.618874	0.466716	0.81942	0.329972	0.530708	0.674255	0.594383	0.962363	0.62234	0.423847	0.736549	0.512682	0.475141	0.466605	0.703479	0.551931	0.342401	0.394491	0.56488	0.72316	0.650417	0.683513
TCGA-J4-A83I	high	0.561884	0.599157	0.563215	0.550129	0.552885	0.702319	0.556482	0.705509	0.606585	0.839897	0.454475	0.688445	0.68603	0.568756	0.988601	0.648964	0.46121	0.798281	0.596917	0.550906	0.552878	0.783863	0.495559	0.513315	0.50252	0.646625	0.75014	0.709199	0.659826
TCGA-J4-A83J	low	0.607412	0.614624	0.569947	0.543898	0.569895	0.690743	0.581518	0.738243	0.570919	0.878923	0.428277	0.66278	0.720091	0.728146	0.978651	0.708081	0.359535	0.789583	0.597385	0.566228	0.58412	0.829339	0.510749	0.516025	0.534736	0.647507	0.74093	0.690377	0.665253
TCGA-J4-A83K	high	0.560069	0.557387	0.529906	0.468762	0.524725	0.648231	0.517427	0.625054	0.467118	0.81485	0.423886	0.543688	0.709014	0.579637	0.969858	0.653473	0.402768	0.760505	0.55756	0.508272	0.504978	0.734055	0.339425	0.444367	0.448663	0.590312	0.738253	0.691234	0.703546
TCGA-J4-A83L	low	0.56541	0.621397	0.556	0.508853	0.547797	0.612499	0.531364	0.613087	0.484114	0.799971	0.372363	0.598331	0.682795	0.664262	0.975641	0.690316	0.31391	0.782919	0.498843	0.510805	0.504441	0.723098	0.427946	0.445901	0.461775	0.581263	0.731124	0.702692	0.711421
TCGA-J4-A83M	low	0.555257	0.57283	0.532907	0.524251	0.551112	0.729775	0.564973	0.706714	0.576441	0.869237	0.487023	0.662718	0.692605	0.620497	0.992074	0.666608	0.446926	0.787097	0.582812	0.55387	0.56356	0.785616	0.423437	0.484405	0.488537	0.638509	0.740747	0.702706	0.695354
TCGA-J4-A83N	low	0.584103	0.560833	0.534339	0.520468	0.539209	0.649314	0.550375	0.661416	0.560579	0.839797	0.481989	0.586941	0.695446	0.541952	0.977157	0.659332	0.338285	0.771438	0.546144	0.528215	0.533605	0.7471	0.375453	0.500267	0.507932	0.607139	0.739714	0.679444	0.661356
TCGA-J4-AATV	high	0.616391	0.623579	0.578837	0.548891	0.593695	0.642663	0.579856	0.647554	0.587988	0.865507	0.480348	0.596004	0.694746	0.668083	0.983363	0.707581	0.507703	0.78786	0.626966	0.565056	0.584939	0.815573	0.394869	0.465109	0.469069	0.64647	0.767458	0.668167	0.754133
TCGA-J4-AATZ	low	0.631295	0.63267	0.531221	0.522513	0.535159	0.665685	0.547129	0.652488	0.285396	0.835166	0.426859	0.61274	0.678316	0.507371	0.97807	0.65494	0.382359	0.786318	0.572126	0.528258	0.501038	0.753338	0.4542	0.435912	0.496444	0.596977	0.737389	0.727592	0.705568
TCGA-J4-AAU2	low	0.547127	0.61499	0.511187	0.58889	0.540085	0.704819	0.53775	0.698643	0.518704	0.824604	0.426492	0.654968	0.638382	0.630385	0.973815	0.661742	0.37443	0.770395	0.576129	0.536219	0.55083	0.75406	0.598131	0.502329	0.479292	0.63439	0.73355	0.714268	0.707397
TCGA-J9-A52B	high	0.613909	0.638653	0.554174	0.550988	0.550781	0.734364	0.581293	0.699027	0.585189	0.878376	0.52542	0.709302	0.716524	0.642155	0.987702	0.667596	0.394231	0.803165	0.630253	0.581206	0.581777	0.822972	0.539574	0.526127	0.519838	0.6561	0.747428	0.740519	0.675343
TCGA-J9-A52C	high	0.612584	0.694387	0.597023	0.588538	0.606948	0.799924	0.618344	0.79644	0.612536	0.882435	0.574965	0.704713	0.77942	0.765726	0.980961	0.709855	0.481537	0.824424	0.626852	0.600637	0.610021	0.835398	0.499604	0.49486	0.574095	0.686795	0.765834	0.747128	0.783236
TCGA-J9-A52E	high	0.535044	0.661799	0.572902	0.569193	0.553683	0.692883	0.594067	0.781678	0.477714	0.873232	0.353402	0.63362	0.719552	0.503887	0.966856	0.646252	0.389945	0.803005	0.547905	0.632367	0.608342	0.852568	0.576368	0.507439	0.566898	0.644736	0.757208	0.756111	0.680461
TCGA-J9-A8CK	high	0.594547	0.583533	0.535563	0.482016	0.535059	0.647561	0.541756	0.659697	0.539262	0.872005	0.418702	0.563135	0.690337	0.586247	0.97267	0.627556	0.42725	0.778059	0.592498	0.521651	0.515892	0.790669	0.402288	0.433137	0.444827	0.605762	0.739571	0.726636	0.723243
TCGA-J9-A8CL	high	0.546706	0.651705	0.608664	0.62361	0.563625	0.667206	0.588718	0.712417	0.65752	0.885091	0.563344	0.667945	0.717109	0.5862	0.974085	0.686552	0.310164	0.804062	0.576435	0.583102	0.599	0.863937	0.644142	0.473541	0.502445	0.674062	0.744091	0.747803	0.70894
TCGA-J9-A8CM	high	0.525124	0.617438	0.56448	0.543009	0.54762	0.668778	0.551571	0.660391	0.61214	0.854635	0.479289	0.575381	0.746609	0.713298	0.974429	0.666542	0.358961	0.774189	0.573923	0.542307	0.548422	0.829623	0.365438	0.406169	0.546231	0.635314	0.739989	0.683	0.715761
TCGA-J9-A8CN	low	0.486527	0.587099	0.540005	0.526717	0.529466	0.6695	0.533647	0.634509	0.447074	0.828006	0.348383	0.548923	0.643126	0.627515	0.962877	0.681495	0.475853	0.753006	0.553962	0.528825	0.505487	0.744264	0.357065	0.510423	0.401897	0.590532	0.715456	0.681684	0.717239
TCGA-J9-A8CP	high	0.57507	0.671373	0.554084	0.536428	0.548453	0.62209	0.566112	0.694386	0.54717	0.841147	0.382757	0.609633	0.658658	0.848164	0.971625	0.62299	0.416836	0.792658	0.527175	0.536865	0.526642	0.73622	0.399018	0.509464	0.45562	0.627099	0.746245	0.707282	0.766001
TCGA-KC-A4BL	high	0.584837	0.651489	0.575407	0.585377	0.58439	0.720623	0.588677	0.756911	0.593323	0.879608	0.521259	0.669845	0.695314	0.690737	0.981216	0.672255	0.528073	0.818735	0.608647	0.567764	0.582369	0.799692	0.456906	0.505523	0.543622	0.67073	0.759303	0.718961	0.768563
TCGA-KC-A4BN	low	0.564667	0.595873	0.537397	0.526496	0.530488	0.691749	0.533895	0.661618	0.424597	0.84071	0.435014	0.615688	0.660673	0.554924	0.989917	0.617706	0.400341	0.771664	0.562212	0.505182	0.509784	0.688681	0.417474	0.45871	0.476147	0.579385	0.739466	0.704602	0.701238
TCGA-KC-A4BR	high	0.591812	0.650855	0.51851	0.48637	0.559265	0.655604	0.528709	0.639159	0.472887	0.81507	0.262721	0.603901	0.660944	0.767697	0.976791	0.671275	0.465907	0.775563	0.576596	0.488746	0.515033	0.701365	0.405727	0.46464	0.410676	0.595349	0.739434	0.695347	0.753011
TCGA-KC-A4BV	high	0.617876	0.644086	0.582573	0.562412	0.554412	0.760995	0.599018	0.772919	0.541088	0.86872	0.539611	0.699677	0.643601	0.617265	0.992861	0.655814	0.47326	0.798425	0.575678	0.588783	0.60366	0.826684	0.567154	0.494514	0.523409	0.672727	0.754312	0.729917	0.74261
TCGA-KC-A7F3	low	0.617339	0.586921	0.544772	0.492094	0.546713	0.711394	0.533651	0.692273	0.472228	0.843985	0.467279	0.604744	0.658983	0.636255	0.969936	0.615541	0.498679	0.779392	0.566555	0.507377	0.506672	0.771101	0.390716	0.454782	0.510206	0.600286	0.73334	0.693247	0.731661
TCGA-KC-A7F5	low	0.532474	0.49029	0.470941	0.408712	0.487096	0.524485	0.471555	0.584816	0.380769	0.772018	0.175938	0.542321	0.609198	0.522319	0.954891	0.573089	0.179198	0.739509	0.530194	0.436035	0.425223	0.643874	0.447984	0.427794	0.487325	0.510233	0.687307	0.694352	0.632167
TCGA-KC-A7F6	high	0.533322	0.59998	0.543542	0.543989	0.535267	0.729259	0.529169	0.70918	0.479816	0.841727	0.452813	0.605269	0.672532	0.672159	0.9699	0.655192	0.494156	0.768298	0.541346	0.488091	0.51357	0.729646	0.442812	0.364233	0.497262	0.614776	0.731646	0.666696	0.733137
TCGA-KC-A7FA	low	0.538687	0.586271	0.5379	0.50184	0.542	0.684376	0.537932	0.694903	0.52863	0.844232	0.369297	0.645153	0.694313	0.708202	0.978561	0.638685	0.350299	0.785144	0.585105	0.52295	0.539997	0.788864	0.408383	0.472415	0.441441	0.62483	0.721312	0.714347	0.67411
TCGA-KC-A7FD	low	0.538942	0.557259	0.501684	0.529087	0.539967	0.647123	0.515913	0.640832	0.555524	0.792087	0.412549	0.576838	0.695434	0.598507	0.979858	0.656602	0.361259	0.776063	0.554124	0.500968	0.515064	0.713868	0.395504	0.418911	0.4977	0.589076	0.728212	0.697449	0.68578
TCGA-KC-A7FE	high	0.565282	0.656893	0.523543	0.54037	0.560269	0.62392	0.563213	0.697093	0.583755	0.871502	0.484036	0.627744	0.683087	0.708807	0.968694	0.659852	0.478469	0.784293	0.543572	0.5295	0.526037	0.783244	0.555101	0.488489	0.505099	0.6354	0.741134	0.72801	0.747863
TCGA-KK-A59V	high	0.727389	0.748374	0.69965	0.722012	0.615603	0.955922	0.724804	0.942834	0.656305	0.92824	0.544386	0.852158	0.746492	0.526528	0.988442	0.725929	0.49826	0.842044	0.693199	0.757122	0.777692	0.956927	0.753849	0.683827	0.693861	0.818256	0.787266	0.792758	0.708615
TCGA-KK-A59X	high	0.547239	0.646952	0.547055	0.513893	0.532571	0.581589	0.554971	0.583248	0.525715	0.822044	0.287691	0.576275	0.722439	0.532038	0.967351	0.618289	0.215513	0.811679	0.590641	0.521235	0.523784	0.775432	0.390169	0.430752	0.533002	0.589658	0.724522	0.790019	0.671123
TCGA-KK-A59Y	high	0.529254	0.489219	0.449858	0.55614	0.519335	0.616934	0.488081	0.631918	0.499335	0.813375	0.467027	0.607086	0.673383	0.583055	0.966516	0.59885	0.337354	0.749218	0.486694	0.476532	0.50831	0.695126	0.501657	0.435682	0.506751	0.594429	0.720489	0.658433	0.653428
TCGA-KK-A59Z	low	0.602507	0.630569	0.578473	0.564201	0.560593	0.694533	0.55071	0.687323	0.577023	0.855965	0.534063	0.587906	0.734251	0.649912	0.95855	0.686347	0.45839	0.784958	0.603262	0.540867	0.546749	0.822946	0.5012	0.434679	0.460719	0.641122	0.736165	0.670619	0.750603
TCGA-KK-A5A1	high	0.564162	0.669834	0.558351	0.560429	0.541066	0.693605	0.57928	0.713964	0.614008	0.861827	0.376199	0.611814	0.705755	0.59938	0.958638	0.697621	0.35311	0.772461	0.59552	0.579733	0.587236	0.848108	0.416222	0.474498	0.515592	0.644795	0.740337	0.68009	0.647617
TCGA-KK-A6DY	high	0.648334	0.615377	0.580456	0.52358	0.565516	0.73836	0.57864	0.720319	0.452782	0.883109	0.557965	0.652585	0.734212	0.631059	0.981503	0.690109	0.463636	0.81265	0.561503	0.546382	0.545948	0.798119	0.465297	0.467367	0.500159	0.639701	0.752666	0.706462	0.71087
TCGA-KK-A6E0	high	0.529714	0.590079	0.524918	0.477734	0.528983	0.615825	0.530528	0.67509	0.499972	0.848534	0.448668	0.609121	0.655941	0.557062	0.971228	0.650223	0.493642	0.770504	0.591799	0.510099	0.495996	0.762233	0.438377	0.457606	0.45078	0.605466	0.722835	0.707979	0.695633
TCGA-KK-A6E1	high	0.591739	0.572345	0.501364	0.435605	0.519926	0.58989	0.510892	0.66105	0.472582	0.84925	0.287588	0.615757	0.677616	0.433324	0.991085	0.634775	0.365785	0.81523	0.557719	0.488099	0.486379	0.730497	0.481698	0.373461	0.470993	0.578356	0.72122	0.802205	0.662091
TCGA-KK-A6E2	high	0.560413	0.573698	0.514171	0.57931	0.518217	0.676977	0.542646	0.675552	0.611379	0.791033	0.507611	0.653162	0.664408	0.565876	0.961841	0.633865	0.326733	0.753435	0.553711	0.51921	0.571409	0.761588	0.598221	0.458084	0.507902	0.640074	0.735689	0.637501	0.658878
TCGA-KK-A6E3	high	0.585246	0.669097	0.563554	0.61162	0.576667	0.706701	0.60861	0.792123	0.547148	0.898107	0.539567	0.70003	0.687979	0.685872	0.981208	0.659319	0.452104	0.794459	0.603342	0.583406	0.60932	0.821244	0.647581	0.544443	0.561526	0.672764	0.748152	0.746021	0.708572
TCGA-KK-A6E4	low	0.549447	0.558448	0.52336	0.540453	0.528938	0.646272	0.536473	0.681911	0.556811	0.857658	0.292939	0.658149	0.629141	0.54712	0.97522	0.621911	0.315951	0.762503	0.567354	0.52531	0.516931	0.710105	0.556606	0.500879	0.489037	0.610044	0.717909	0.699168	0.655741
TCGA-KK-A6E5	low	0.541733	0.625874	0.564633	0.566696	0.552655	0.670248	0.569833	0.706753	0.495332	0.86286	0.474956	0.641106	0.68173	0.58026	0.970432	0.655626	0.424323	0.782708	0.585351	0.532929	0.566192	0.787549	0.426301	0.518847	0.499867	0.648473	0.744641	0.717045	0.720608
TCGA-KK-A6E6	low	0.576445	0.613597	0.567011	0.546747	0.573448	0.705567	0.56695	0.725434	0.537656	0.866924	0.393763	0.665739	0.669831	0.693403	0.979029	0.684737	0.451207	0.802802	0.553568	0.536882	0.561134	0.773086	0.504446	0.508905	0.50377	0.64718	0.748109	0.710476	0.713659
TCGA-KK-A6E7	high	0.50836	0.58107	0.491389	0.508549	0.524022	0.525	0.525996	0.634169	0.504332	0.833466	0.222775	0.538864	0.696541	0.642683	0.949587	0.613043	0.43318	0.750331	0.553511	0.466187	0.467897	0.739056	0.257111	0.370115	0.446198	0.565681	0.719827	0.719798	0.693794
TCGA-KK-A6E8	low	0.482859	0.564621	0.503636	0.510542	0.499495	0.650319	0.496919	0.644492	0.487803	0.788895	0.374458	0.541594	0.623261	0.575551	0.935307	0.579532	0.36352	0.724675	0.562628	0.462285	0.44105	0.662926	0.414457	0.351785	0.429782	0.563642	0.694238	0.661752	0.72107
TCGA-KK-A7AP	high	0.501694	0.531632	0.447971	0.435929	0.484844	0.652691	0.472204	0.601931	0.354023	0.789266	0.341673	0.53466	0.667625	0.494753	0.952519	0.526802	0.427081	0.722516	0.55105	0.434381	0.424855	0.696673	0.352	0.346895	0.415953	0.527155	0.697701	0.68051	0.620622
TCGA-KK-A7AQ	low	0.549971	0.57275	0.542973	0.497499	0.537753	0.641116	0.555243	0.700027	0.542738	0.840787	0.404613	0.616971	0.663394	0.521708	0.968786	0.63339	0.507954	0.778557	0.596881	0.512636	0.535323	0.779738	0.426793	0.455421	0.468298	0.602164	0.717291	0.723761	0.699651
TCGA-KK-A7AU	high	0.523087	0.50222	0.489531	0.400798	0.477911	0.631938	0.484702	0.670437	0.398348	0.827214	0.30611	0.577794	0.61897	0.438015	0.976035	0.56942	0.273044	0.721811	0.529417	0.474287	0.442096	0.673135	0.411009	0.378275	0.43853	0.535844	0.691228	0.645441	0.591781
TCGA-KK-A7AV	low	0.620231	0.70086	0.627856	0.689226	0.601066	0.805467	0.647209	0.831224	0.627243	0.912802	0.581827	0.742857	0.727616	0.729824	0.989643	0.709008	0.532365	0.82819	0.650364	0.61869	0.671048	0.893069	0.653595	0.578999	0.593183	0.745803	0.772259	0.753083	0.749726
TCGA-KK-A7AW	high	0.644755	0.64296	0.518781	0.61679	0.554298	0.698349	0.591466	0.809249	0.670703	0.905173	0.529248	0.725594	0.724334	0.609708	0.987426	0.672174	0.42234	0.798461	0.695811	0.601803	0.630197	0.83942	0.492292	0.586233	0.544345	0.675754	0.731193	0.733206	0.596146
TCGA-KK-A7AY	high	0.560223	0.541743	0.547571	0.457301	0.534412	0.68288	0.519734	0.689244	0.473102	0.831534	0.457935	0.627456	0.66069	0.484542	0.971881	0.580811	0.385601	0.769809	0.592054	0.493034	0.490684	0.70103	0.308848	0.466326	0.501294	0.579103	0.720435	0.661223	0.605471
TCGA-KK-A7AZ	high	0.522562	0.537693	0.528827	0.456768	0.514935	0.651712	0.514055	0.674914	0.416317	0.812508	0.389348	0.557107	0.647193	0.662416	0.956556	0.604342	0.235769	0.75646	0.527155	0.486563	0.521096	0.71557	0.403856	0.449766	0.471031	0.593539	0.721557	0.665582	0.601141
TCGA-KK-A7B0	low	0.582803	0.682301	0.611253	0.633657	0.585727	0.71655	0.625248	0.799063	0.719656	0.9041	0.622545	0.708462	0.766335	0.72494	0.972243	0.700707	0.415526	0.799914	0.65272	0.602139	0.669322	0.877549	0.62864	0.51935	0.627689	0.714206	0.742875	0.708761	0.719777
TCGA-KK-A7B1	high	0.511578	0.584261	0.506142	0.478627	0.543551	0.662256	0.518639	0.663215	0.554559	0.853713	0.47385	0.539877	0.657891	0.704147	0.968604	0.667997	0.477029	0.768567	0.536839	0.478495	0.504351	0.732353	0.326175	0.383563	0.468375	0.610935	0.725694	0.68206	0.720893
TCGA-KK-A7B2	low	0.59916	0.671462	0.594256	0.583711	0.593491	0.779299	0.627414	0.831717	0.662379	0.901335	0.576256	0.721014	0.745319	0.644981	0.985987	0.69539	0.510626	0.82472	0.674786	0.614006	0.639959	0.88701	0.529407	0.568614	0.56589	0.714282	0.769634	0.741899	0.752992
TCGA-KK-A7B3	high	0.585129	0.650008	0.570227	0.518185	0.562535	0.747254	0.595073	0.790946	0.594187	0.857074	0.581279	0.652929	0.768532	0.716304	0.971573	0.660253	0.443373	0.794816	0.59184	0.57595	0.597981	0.866695	0.392273	0.446553	0.47705	0.681702	0.745916	0.699593	0.720671
TCGA-KK-A7B4	high	0.547209	0.595842	0.563076	0.585446	0.537724	0.713946	0.572683	0.735447	0.568478	0.87287	0.520103	0.673701	0.679	0.551425	0.979058	0.657772	0.382731	0.784708	0.576059	0.55421	0.590296	0.833696	0.510151	0.480718	0.509638	0.668534	0.741451	0.68812	0.662176
TCGA-KK-A8I4	high	0.609347	0.68299	0.624672	0.685157	0.613243	0.832794	0.651312	0.835166	0.683779	0.911556	0.582955	0.751256	0.744967	0.708038	0.99223	0.711702	0.488785	0.83254	0.678504	0.63538	0.671822	0.902221	0.664359	0.549474	0.612655	0.752606	0.782685	0.745564	0.8157
TCGA-KK-A8I5	low	0.552086	0.559668	0.499534	0.50689	0.525173	0.623224	0.511053	0.651934	0.508701	0.851661	0.306325	0.559135	0.690951	0.60033	0.981278	0.678467	0.351852	0.782036	0.542969	0.492152	0.490501	0.713868	0.365935	0.456785	0.444608	0.585285	0.728224	0.711858	0.753928
TCGA-KK-A8I6	high	0.512305	0.580582	0.545829	0.518239	0.535304	0.640729	0.538463	0.645726	0.529819	0.833243	0.403124	0.603698	0.693353	0.600454	0.972064	0.677444	0.412625	0.769361	0.565234	0.517909	0.510702	0.755813	0.496432	0.416112	0.481528	0.617162	0.735013	0.678752	0.675651
TCGA-KK-A8I7	high	0.551244	0.648379	0.568086	0.59722	0.573833	0.709202	0.585661	0.734756	0.58911	0.896179	0.487072	0.658295	0.716358	0.640822	0.976466	0.698268	0.472062	0.803339	0.620626	0.561628	0.566369	0.840528	0.44978	0.511437	0.507912	0.672681	0.752869	0.719784	0.791883
TCGA-KK-A8I8	high	0.618891	0.558138	0.492747	0.572932	0.522558	0.686206	0.530084	0.701445	0.541248	0.846091	0.45144	0.644918	0.66873	0.508662	0.968185	0.645002	0.412287	0.765671	0.525796	0.514134	0.530097	0.772468	0.527791	0.422396	0.489072	0.633377	0.724074	0.703903	0.669313
TCGA-KK-A8I9	low	0.586479	0.716765	0.609643	0.563129	0.595226	0.733642	0.609838	0.725905	0.673717	0.884791	0.507396	0.653578	0.728086	0.714576	0.985666	0.69054	0.484971	0.843574	0.611673	0.561484	0.613837	0.792654	0.466764	0.503637	0.525349	0.661438	0.76535	0.811953	0.800718
TCGA-KK-A8IA	high	0.611792	0.542574	0.496845	0.543981	0.518057	0.581537	0.513459	0.635859	0.488999	0.814888	0.376505	0.61907	0.687308	0.515107	0.97955	0.619326	0.457545	0.777766	0.543341	0.51411	0.468769	0.710517	0.484229	0.393536	0.45756	0.578299	0.71362	0.706791	0.663319
TCGA-KK-A8IB	low	0.618838	0.626318	0.61768	0.640355	0.583601	0.753313	0.611635	0.733204	0.611349	0.870624	0.538395	0.684238	0.721328	0.640427	0.974963	0.685183	0.454807	0.806938	0.638732	0.583136	0.636325	0.831969	0.553604	0.520322	0.565508	0.687466	0.758385	0.735455	0.745986
TCGA-KK-A8IC	high	0.560565	0.621444	0.576135	0.586822	0.573639	0.691697	0.574406	0.686768	0.586026	0.828158	0.548255	0.643407	0.665715	0.557319	0.975614	0.69113	0.496942	0.80785	0.622435	0.559216	0.573364	0.812092	0.500378	0.489917	0.542838	0.667032	0.756138	0.734427	0.773773
TCGA-KK-A8ID	high	0.543049	0.602836	0.522935	0.526156	0.531881	0.65068	0.564555	0.676453	0.56398	0.83474	0.42446	0.652016	0.639137	0.541185	0.967009	0.611669	0.376634	0.742812	0.563794	0.54836	0.543706	0.770018	0.527273	0.520577	0.513582	0.608663	0.724496	0.652517	0.691586
TCGA-KK-A8IF	high	0.524038	0.566333	0.54681	0.527116	0.497987	0.549028	0.481153	0.592125	0.29472	0.812963	0.15543	0.515758	0.613792	0.519204	0.964268	0.587344	0.151123	0.74314	0.550609	0.452026	0.454352	0.709692	0.390058	0.412138	0.445616	0.529392	0.715345	0.748799	0.667261
TCGA-KK-A8IG	high	0.555836	0.620405	0.556887	0.511926	0.559806	0.708558	0.555169	0.692214	0.559785	0.860267	0.365931	0.617199	0.690296	0.687581	0.962086	0.648814	0.374991	0.784406	0.583328	0.512486	0.524832	0.78082	0.417993	0.505675	0.443918	0.633703	0.740712	0.709193	0.758611
TCGA-KK-A8IH	high	0.6083	0.591094	0.539319	0.624943	0.550866	0.628922	0.54326	0.656969	0.538944	0.883334	0.4575	0.649201	0.667047	0.549097	0.988824	0.692869	0.460172	0.797184	0.546611	0.52342	0.555431	0.863808	0.585379	0.391487	0.483725	0.635965	0.738676	0.678397	0.668134
TCGA-KK-A8IJ	low	0.598171	0.586428	0.556563	0.498056	0.550023	0.619512	0.532744	0.620253	0.477273	0.811445	0.451413	0.543115	0.691335	0.748938	0.96346	0.67252	0.390685	0.762111	0.54103	0.502783	0.483827	0.724258	0.324474	0.46017	0.450216	0.579636	0.736228	0.647651	0.727674
TCGA-KK-A8IK	low	0.600073	0.522427	0.489238	0.471344	0.486565	0.498885	0.4793	0.488536	0.325789	0.781806	0.247153	0.463524	0.656949	0.673352	0.932567	0.595818	0.348276	0.717901	0.5019	0.46495	0.442481	0.712038	0.299956	0.316752	0.384815	0.528764	0.705692	0.655231	0.661035
TCGA-KK-A8IL	low	0.59778	0.68621	0.586367	0.56301	0.584415	0.833078	0.622844	0.811548	0.657666	0.904559	0.596699	0.73174	0.750609	0.506944	0.996802	0.692415	0.389766	0.85621	0.617206	0.616006	0.644313	0.869712	0.524585	0.576003	0.542735	0.694376	0.778075	0.798456	0.711625
TCGA-KK-A8IM	high	0.592503	0.629001	0.552516	0.545443	0.554392	0.732998	0.583345	0.718707	0.517126	0.874124	0.405558	0.657348	0.71371	0.576366	0.987375	0.673943	0.420744	0.821943	0.612565	0.568841	0.587148	0.826761	0.465855	0.458143	0.526531	0.659473	0.757544	0.791886	0.707423
TCGA-M7-A71Y	high	0.597801	0.616494	0.535842	0.521951	0.53097	0.709073	0.537479	0.684843	0.562857	0.85143	0.485281	0.610057	0.692229	0.66084	0.976031	0.61069	0.481943	0.782183	0.587051	0.520934	0.504134	0.783347	0.498529	0.398232	0.527621	0.616924	0.744099	0.702282	0.694304
TCGA-M7-A71Z	low	0.521867	0.506294	0.453405	0.423906	0.489852	0.56777	0.475776	0.581426	0.432405	0.789077	0.402742	0.495364	0.629966	0.421359	0.941502	0.622029	0.316475	0.699302	0.572362	0.436981	0.44421	0.667773	0.31622	0.347962	0.466369	0.516957	0.694001	0.604802	0.611142
TCGA-M7-A720	high	0.556277	0.5984	0.537368	0.590993	0.537805	0.69461	0.531621	0.637308	0.539043	0.840966	0.493547	0.584071	0.681275	0.601277	0.976612	0.64691	0.447579	0.790563	0.577836	0.527364	0.507955	0.765017	0.50548	0.449537	0.514681	0.630469	0.74438	0.721757	0.686772
TCGA-M7-A721	low	0.538119	0.614902	0.509837	0.567744	0.535757	0.684298	0.54255	0.687787	0.537921	0.874564	0.472243	0.602231	0.721928	0.615781	0.976229	0.671827	0.369037	0.779366	0.587723	0.534785	0.515876	0.792989	0.430984	0.464146	0.498443	0.637669	0.741564	0.698622	0.729293
TCGA-M7-A722	low	0.525024	0.602175	0.460293	0.520858	0.49402	0.500225	0.514456	0.613819	0.577831	0.857959	0.325176	0.47521	0.672104	0.584458	0.945575	0.590388	0.256133	0.728484	0.57199	0.503747	0.509937	0.778242	0.323316	0.366739	0.505208	0.57815	0.694234	0.667049	0.619028
TCGA-M7-A723	low	0.660467	0.699697	0.55761	0.576397	0.571407	0.801368	0.597843	0.806126	0.620475	0.91641	0.549028	0.72793	0.711439	0.547387	0.98574	0.686678	0.533918	0.801647	0.657634	0.60197	0.59906	0.876208	0.501974	0.551348	0.53312	0.690383	0.756474	0.736059	0.730386
TCGA-M7-A724	low	0.473326	0.536155	0.514412	0.443746	0.480523	0.326233	0.484265	0.555212	0.48153	0.729805	0.297555	0.455115	0.674952	0.510661	0.924199	0.554513	0.401083	0.686491	0.494373	0.367227	0.442016	0.686	0.32684	0.380979	0.36588	0.504698	0.679423	0.679662	0.590769
TCGA-M7-A725	high	0.713101	0.58833	0.533209	0.529074	0.529347	0.593783	0.526689	0.616782	0.519395	0.85059	0.34129	0.569788	0.696173	0.506367	0.990494	0.641982	0.298444	0.826957	0.569733	0.495283	0.48998	0.751611	0.478561	0.401519	0.472318	0.585616	0.730341	0.852682	0.628858
TCGA-MG-AAMC	low	0.556349	0.517331	0.529568	0.440517	0.516232	0.660219	0.513174	0.648609	0.531876	0.834574	0.413515	0.580064	0.682474	0.50677	0.975753	0.59365	0.400537	0.760768	0.524161	0.49222	0.496061	0.672671	0.468996	0.446632	0.479562	0.562834	0.704519	0.6562	0.621287
TCGA-QU-A6IL	low	0.581279	0.581649	0.459933	0.442616	0.543915	0.661482	0.526355	0.706495	0.507108	0.833429	0.5024	0.615385	0.685501	0.614276	0.965369	0.567435	0.415247	0.773219	0.632632	0.5264	0.547592	0.704123	0.397934	0.482884	0.495696	0.584591	0.715893	0.718111	0.695482
TCGA-QU-A6IM	low	0.649435	0.68507	0.583136	0.467737	0.550148	0.823229	0.583155	0.826728	0.629683	0.895895	0.537463	0.686159	0.678214	0.575487	0.983659	0.665587	0.567789	0.782662	0.67293	0.617522	0.613671	0.796856	0.459882	0.55982	0.516801	0.644634	0.724174	0.736277	0.603453
TCGA-QU-A6IN	low	0.478447	0.497076	0.480513	0.478719	0.491647	0.626859	0.469835	0.637932	0.505064	0.792744	0.361354	0.529987	0.648336	0.447422	0.941141	0.590576	0.145382	0.7098	0.501378	0.484303	0.486476	0.700334	0.339935	0.424991	0.446268	0.537368	0.678885	0.628952	0.606626
TCGA-QU-A6IO	low	0.551494	0.641258	0.547715	0.561079	0.541784	0.719308	0.579612	0.730237	0.52722	0.887739	0.452913	0.645954	0.664123	0.637837	0.964693	0.647122	0.261287	0.770643	0.652678	0.551421	0.595654	0.773937	0.425738	0.480769	0.542531	0.635789	0.720196	0.683557	0.668304
TCGA-QU-A6IP	low	0.531833	0.571699	0.520604	0.511328	0.544889	0.682287	0.529559	0.660272	0.464051	0.844429	0.483472	0.599014	0.67935	0.607633	0.974819	0.655043	0.419664	0.760638	0.55853	0.490228	0.530239	0.706005	0.455416	0.511924	0.473148	0.600093	0.733608	0.701296	0.684311
TCGA-SU-A7E7	high	0.622006	0.629489	0.58316	0.58644	0.584847	0.735576	0.588965	0.732209	0.507436	0.883049	0.401503	0.695388	0.674776	0.666952	0.989563	0.672444	0.488724	0.817726	0.606449	0.565659	0.563965	0.813768	0.515101	0.528655	0.522999	0.670761	0.757266	0.742826	0.718113
TCGA-TK-A8OK	high	0.602517	0.666276	0.587993	0.485127	0.570824	0.638306	0.563538	0.650509	0.587256	0.842544	0.444239	0.540429	0.722749	0.715727	0.970595	0.64078	0.424223	0.803515	0.574045	0.523929	0.51441	0.812531	0.35512	0.438702	0.467459	0.616332	0.750708	0.714147	0.798355
TCGA-TP-A8TT	high	0.605077	0.685045	0.512858	0.589653	0.577475	0.821141	0.611749	0.823889	0.643939	0.939417	0.646893	0.74897	0.748373	0.653831	1	0.720063	0.533692	0.817594	0.614201	0.636187	0.632995	0.888222	0.54598	0.586318	0.597816	0.722672	0.772896	0.728546	0.707541
TCGA-TP-A8TV	high	0.469684	0.541417	0.524636	0.418073	0.490809	0.605797	0.505221	0.597094	0.422517	0.779321	0.360524	0.523284	0.649488	0.573177	0.942872	0.594502	0.362215	0.742073	0.54155	0.517859	0.460542	0.700127	0.286953	0.36596	0.438952	0.544453	0.707124	0.682823	0.633984
TCGA-V1-A8MF	low	0.614237	0.649361	0.569179	0.571548	0.571899	0.788555	0.594807	0.8086	0.647833	0.880786	0.493124	0.672814	0.701888	0.791452	0.982766	0.689995	0.473017	0.795211	0.60689	0.574711	0.595376	0.847334	0.497752	0.490289	0.566459	0.685244	0.747959	0.73314	0.723333
TCGA-V1-A8MG	high	0.552954	0.624705	0.54548	0.526356	0.540649	0.751121	0.551765	0.779169	0.458159	0.848422	0.281888	0.64577	0.634184	0.563824	0.984507	0.653088	0.374705	0.795625	0.544069	0.526343	0.556722	0.778371	0.433504	0.509426	0.547596	0.64391	0.73647	0.742032	0.712635
TCGA-V1-A8MK	high	0.575833	0.601425	0.555752	0.566126	0.539716	0.704974	0.56366	0.705026	0.495987	0.860698	0.43275	0.656132	0.643011	0.58165	0.981064	0.649241	0.49722	0.780562	0.586514	0.529018	0.549501	0.732018	0.501483	0.495767	0.497165	0.628562	0.750205	0.713315	0.722614
TCGA-V1-A8ML	low	0.542111	0.628409	0.53804	0.515756	0.521201	0.680431	0.526389	0.682639	0.480398	0.81244	0.246144	0.580044	0.655069	0.630493	0.967515	0.631715	0.35705	0.750832	0.532357	0.521515	0.517065	0.747357	0.312966	0.476662	0.500831	0.601622	0.731379	0.683269	0.682383
TCGA-V1-A8MM	high	0.54472	0.614571	0.530923	0.529269	0.533128	0.722299	0.575077	0.764287	0.467884	0.88604	0.251824	0.673758	0.66415	0.575127	0.989497	0.661882	0.40177	0.802405	0.628051	0.573144	0.570942	0.854656	0.46406	0.542805	0.465181	0.653147	0.734109	0.770138	0.718943
TCGA-V1-A8MU	high	0.56205	0.640961	0.55573	0.593444	0.575786	0.791158	0.587632	0.80079	0.612388	0.87242	0.510699	0.679313	0.728791	0.737044	0.975715	0.664335	0.465455	0.811465	0.614755	0.57935	0.599877	0.828076	0.50476	0.538384	0.561273	0.692809	0.755221	0.745705	0.774643
TCGA-V1-A8WL	low	0.587911	0.67065	0.575078	0.670448	0.570905	0.768394	0.60562	0.767332	0.565474	0.881857	0.507483	0.695996	0.666254	0.663746	0.980509	0.70627	0.468169	0.822813	0.557053	0.58491	0.613751	0.808354	0.643769	0.517384	0.55505	0.703155	0.758593	0.803659	0.699085
TCGA-V1-A8WN	high	0.596277	0.609347	0.547838	0.489535	0.548481	0.708532	0.557718	0.716488	0.489786	0.867737	0.426655	0.639451	0.632046	0.664232	0.993272	0.654585	0.491194	0.784724	0.594493	0.548272	0.526392	0.760222	0.38434	0.474252	0.459904	0.62116	0.748784	0.705308	0.703638
TCGA-V1-A8WS	high	0.547932	0.559284	0.53598	0.535101	0.51182	0.646684	0.521782	0.649442	0.479833	0.790717	0.397596	0.571677	0.653946	0.572362	0.952111	0.644871	0.361239	0.740998	0.511767	0.495915	0.50024	0.719489	0.440799	0.420366	0.481606	0.590459	0.732957	0.66172	0.705306
TCGA-V1-A8WV	high	0.585021	0.624217	0.54265	0.615664	0.561071	0.745527	0.579744	0.762752	0.552337	0.884545	0.572183	0.68973	0.686332	0.631175	0.976218	0.661682	0.431563	0.79766	0.603642	0.546585	0.585335	0.817893	0.543389	0.47632	0.553631	0.675392	0.742858	0.708748	0.724636
TCGA-V1-A8WW	high	0.584046	0.600558	0.536087	0.584151	0.555497	0.604688	0.549838	0.797782	0.463811	0.874484	0.412225	0.681176	0.711284	0.456372	0.994253	0.654692	0.334036	0.849227	0.570935	0.545332	0.534923	0.749935	0.521829	0.41241	0.438181	0.622234	0.737919	0.88109	0.699703
TCGA-V1-A8X3	low	0.526672	0.601355	0.542961	0.541445	0.541805	0.678085	0.558678	0.692137	0.540083	0.842906	0.380779	0.622564	0.681963	0.662952	0.98845	0.63319	0.343325	0.783439	0.538321	0.543243	0.537077	0.77618	0.490004	0.524277	0.503556	0.635289	0.737365	0.721504	0.690015
TCGA-V1-A9O5	high	0.607342	0.675745	0.612668	0.665296	0.575118	0.746249	0.630736	0.749488	0.625659	0.880947	0.567322	0.694004	0.735588	0.565018	0.984229	0.667852	0.475764	0.839732	0.679757	0.613411	0.660515	0.900829	0.591907	0.526967	0.477372	0.716954	0.763346	0.801411	0.692407
TCGA-V1-A9O7	high	0.600192	0.639072	0.584671	0.547866	0.590729	0.73341	0.5882	0.735249	0.620682	0.855883	0.48652	0.664518	0.719558	0.717045	0.971233	0.689612	0.492095	0.802269	0.611766	0.553185	0.575253	0.82854	0.461425	0.527491	0.507213	0.664658	0.754862	0.693907	0.771804
TCGA-V1-A9O9	high	0.67588	0.669077	0.601	0.721765	0.590986	0.797217	0.640022	0.821258	0.679259	0.919903	0.662943	0.760471	0.729814	0.584166	0.995876	0.731136	0.533019	0.819118	0.622313	0.633652	0.694957	0.916194	0.713515	0.571705	0.581076	0.76546	0.786623	0.739789	0.720154
TCGA-V1-A9OA	high	0.566582	0.609769	0.546137	0.50726	0.545451	0.695848	0.547319	0.663766	0.520656	0.864876	0.44951	0.593657	0.691121	0.506239	0.981521	0.665337	0.481369	0.789737	0.561327	0.539867	0.523345	0.826323	0.398179	0.419233	0.484815	0.625432	0.7549	0.705921	0.729997
TCGA-V1-A9OF	low	0.525636	0.627676	0.525288	0.498581	0.512113	0.69394	0.512573	0.632732	0.505393	0.846002	0.446584	0.534863	0.688185	0.628517	0.954231	0.651496	0.460042	0.74534	0.56294	0.513332	0.472302	0.790205	0.368945	0.422335	0.47307	0.59696	0.725151	0.675962	0.651391
TCGA-V1-A9OH	low	0.59029	0.624292	0.539312	0.563121	0.54553	0.706521	0.547221	0.70472	0.537957	0.863507	0.523569	0.648802	0.700516	0.602924	0.970632	0.657632	0.506722	0.779791	0.584609	0.550116	0.546572	0.792937	0.482174	0.453391	0.521235	0.63991	0.747212	0.687127	0.72244
TCGA-V1-A9OL	high	0.546783	0.631905	0.569646	0.572315	0.553053	0.728202	0.588889	0.757453	0.591917	0.87745	0.51964	0.660234	0.729425	0.552631	0.98079	0.659831	0.417259	0.790804	0.621546	0.572706	0.576057	0.827457	0.519767	0.460448	0.516348	0.655682	0.737757	0.736731	0.684652
TCGA-V1-A9OQ	low	0.543963	0.610045	0.56996	0.626883	0.542496	0.737303	0.549619	0.770556	0.479603	0.849892	0.405678	0.670904	0.662475	0.615481	0.966715	0.626715	0.427116	0.774808	0.598256	0.547913	0.562254	0.742304	0.598896	0.515287	0.524255	0.652864	0.738271	0.720874	0.735681
TCGA-V1-A9OT	high	0.510791	0.589534	0.493402	0.546273	0.535696	0.747383	0.538229	0.730765	0.467047	0.821304	0.419609	0.647258	0.618358	0.681392	0.955501	0.605892	0.53342	0.734532	0.580583	0.534534	0.542873	0.711368	0.491071	0.464549	0.512351	0.630667	0.720833	0.675687	0.599739
TCGA-V1-A9OX	low	0.586422	0.621701	0.557718	0.581349	0.55845	0.738205	0.577159	0.718037	0.535688	0.835025	0.525265	0.654942	0.728883	0.613124	0.974344	0.67192	0.514748	0.794057	0.608479	0.54198	0.571156	0.800749	0.503029	0.488371	0.568051	0.64999	0.743696	0.746551	0.714435
TCGA-V1-A9OY	high	0.575921	0.616059	0.56173	0.58752	0.555889	0.746842	0.567787	0.718702	0.622476	0.872983	0.534008	0.646761	0.697435	0.606024	0.981029	0.655474	0.425475	0.787278	0.540879	0.557006	0.568608	0.808045	0.510665	0.473194	0.498775	0.66506	0.748829	0.711659	0.703943
TCGA-V1-A9Z7	high	0.573877	0.672904	0.560373	0.625413	0.557631	0.687366	0.579669	0.7081	0.64808	0.860226	0.50095	0.641623	0.720948	0.704105	0.961925	0.673856	0.470089	0.785453	0.580475	0.574852	0.582244	0.88255	0.483098	0.468312	0.527044	0.677424	0.743902	0.727094	0.755367
TCGA-V1-A9Z8	high	0.555184	0.638817	0.560601	0.5726	0.562899	0.707217	0.575164	0.773382	0.608428	0.859646	0.552626	0.64538	0.711155	0.744542	0.969224	0.690835	0.42847	0.789329	0.563397	0.54508	0.561166	0.785409	0.532946	0.502304	0.545078	0.659766	0.751286	0.726807	0.795097
TCGA-V1-A9Z9	low	0.583595	0.632847	0.542546	0.53629	0.549469	0.657203	0.538804	0.705577	0.500425	0.849463	0.48439	0.615605	0.699541	0.644562	0.969897	0.631698	0.378706	0.782635	0.573908	0.515674	0.517682	0.805956	0.483799	0.394456	0.503105	0.612246	0.730577	0.699476	0.724624
TCGA-V1-A9ZG	low	0.561353	0.667638	0.585351	0.496593	0.550995	0.656945	0.559485	0.68486	0.569039	0.862218	0.403601	0.572047	0.676167	0.732857	0.963544	0.645323	0.461665	0.805435	0.58031	0.529761	0.519727	0.794097	0.426292	0.39137	0.479593	0.623706	0.742335	0.72758	0.750457
TCGA-V1-A9ZI	high	0.524717	0.633953	0.506449	0.551483	0.535574	0.677105	0.534957	0.730805	0.553646	0.873242	0.390559	0.594503	0.756192	0.577516	0.957567	0.675132	0.476034	0.772677	0.613532	0.526306	0.531528	0.845684	0.296528	0.414893	0.496055	0.639078	0.725632	0.708226	0.725231
TCGA-V1-A9ZK	low	0.534075	0.627477	0.552879	0.514246	0.54235	0.689377	0.540683	0.691463	0.517574	0.841537	0.331356	0.579205	0.671141	0.582031	0.96598	0.658803	0.39441	0.774509	0.597379	0.514973	0.500481	0.763367	0.389484	0.441005	0.511306	0.615769	0.739253	0.708478	0.734397
TCGA-V1-A9ZR	high	0.612553	0.654306	0.569976	0.600596	0.567949	0.730806	0.583875	0.742917	0.566841	0.90339	0.540205	0.680867	0.770819	0.672104	0.974091	0.679527	0.445118	0.818501	0.640533	0.568705	0.585814	0.901551	0.56583	0.468801	0.552104	0.692074	0.752739	0.729123	0.753997
TCGA-VN-A88I	high	0.59179	0.665586	0.572205	0.608139	0.588263	0.739675	0.586387	0.778796	0.58667	0.874317	0.529796	0.618233	0.668227	0.77369	0.971585	0.664928	0.491751	0.788628	0.557847	0.550472	0.588698	0.819337	0.529591	0.460688	0.530378	0.68709	0.753889	0.721114	0.808962
TCGA-VN-A88K	high	0.504866	0.602525	0.532901	0.461592	0.511813	0.604069	0.52682	0.673106	0.488778	0.812946	0.290166	0.610936	0.645522	0.629477	0.977553	0.645225	0.444012	0.762006	0.529366	0.491388	0.51843	0.748079	0.363388	0.38873	0.448671	0.60526	0.723441	0.710992	0.644773
TCGA-VN-A88L	high	0.572607	0.583796	0.50196	0.459869	0.528329	0.579784	0.505532	0.621882	0.434553	0.84945	0.328649	0.578378	0.649566	0.612783	0.969937	0.640178	0.387751	0.75449	0.495859	0.463939	0.469086	0.700488	0.448526	0.404206	0.410031	0.570858	0.723369	0.67504	0.720408
TCGA-VN-A88M	low	0.545755	0.548384	0.437611	0.55666	0.505416	0.676873	0.48777	0.676923	0.479506	0.812301	0.363746	0.582208	0.624053	0.641278	0.957217	0.567102	0.38777	0.745717	0.532497	0.485153	0.492136	0.675043	0.460751	0.426761	0.534846	0.591834	0.70967	0.677622	0.653212
TCGA-VN-A88N	low	0.537058	0.560345	0.509051	0.494877	0.527643	0.693553	0.526316	0.675673	0.508806	0.820658	0.350872	0.605935	0.648952	0.554681	0.964475	0.620259	0.367613	0.745724	0.558581	0.491633	0.505906	0.698271	0.409214	0.448493	0.472068	0.589203	0.713886	0.683068	0.665228
TCGA-VN-A88O	low	0.574259	0.640495	0.5483	0.549278	0.55014	0.725985	0.564796	0.72134	0.504897	0.818874	0.286851	0.675619	0.687626	0.593228	0.990037	0.680182	0.432058	0.815536	0.556829	0.547041	0.539372	0.783656	0.529739	0.486446	0.467806	0.632215	0.727933	0.793556	0.63975
TCGA-VN-A88P	low	0.539456	0.621191	0.548903	0.586874	0.545797	0.690099	0.549564	0.732058	0.573472	0.862864	0.448486	0.639736	0.676807	0.688799	0.971032	0.687255	0.44715	0.784521	0.530453	0.547716	0.580742	0.773061	0.524158	0.438911	0.49545	0.650053	0.740506	0.697569	0.712256
TCGA-VN-A88Q	high	0.529213	0.573989	0.504394	0.476312	0.530284	0.628999	0.518893	0.629517	0.491943	0.81278	0.362383	0.579116	0.720662	0.60951	0.967794	0.668632	0.323271	0.755547	0.548137	0.503082	0.510745	0.7339	0.351594	0.405704	0.510435	0.593159	0.734478	0.633858	0.669498
TCGA-VN-A88R	high	0.530701	0.650863	0.53346	0.510269	0.519309	0.560242	0.553113	0.631085	0.496166	0.865001	0.237378	0.510872	0.666006	0.645661	0.97137	0.646628	0.359364	0.766793	0.578874	0.514483	0.48372	0.819543	0.302838	0.403449	0.451482	0.589268	0.704255	0.742768	0.63927
TCGA-VN-A943	low	0.452971	0.574199	0.541955	0.479732	0.467413	0.613299	0.461277	0.593788	0.234547	0.745448	0.337654	0.504181	0.60659	0.567264	0.964337	0.534283	0.395817	0.708903	0.441253	0.461386	0.402454	0.627555	0.332391	0.467679	0.441717	0.518401	0.691573	0.683665	0.658022
TCGA-VP-A875	high	0.490834	0.495693	0.45408	0.509725	0.47714	0.474625	0.47431	0.489538	0.411657	0.763842	0.32434	0.504996	0.620451	0.447815	0.954511	0.579949	0.324646	0.696829	0.508098	0.459101	0.451766	0.671356	0.405949	0.340518	0.368678	0.528637	0.706364	0.619115	0.616553
TCGA-VP-A876	low	0.521491	0.519336	0.476903	0.483797	0.513816	0.667515	0.494167	0.623026	0.42458	0.836553	0.210348	0.613383	0.654487	0.547707	0.968591	0.617238	0.298398	0.740545	0.512884	0.473529	0.489557	0.690099	0.485202	0.407135	0.466791	0.581115	0.720582	0.661916	0.663725
TCGA-VP-A878	low	0.546562	0.644888	0.579645	0.504697	0.56291	0.711935	0.560445	0.706959	0.561898	0.872173	0.498571	0.606947	0.718715	0.748272	0.97553	0.666349	0.510778	0.796586	0.59502	0.533972	0.538369	0.79237	0.352405	0.481875	0.48848	0.64021	0.750746	0.718566	0.776491
TCGA-VP-A879	high	0.523377	0.541506	0.469642	0.484759	0.5173	0.662256	0.497307	0.593146	0.390293	0.838213	0.486703	0.53761	0.624244	0.608613	0.96358	0.635678	0.37544	0.748873	0.542205	0.464918	0.47776	0.706805	0.242749	0.400402	0.47801	0.57602	0.725943	0.680504	0.704633
TCGA-VP-A87B	low	0.475354	0.605546	0.531724	0.499339	0.516181	0.611778	0.537025	0.642447	0.461095	0.824336	0.266171	0.52295	0.692546	0.538158	0.945032	0.606959	0.376235	0.741089	0.552325	0.517903	0.514534	0.790978	0.369208	0.402831	0.454757	0.589292	0.717771	0.681378	0.692867
TCGA-VP-A87C	high	0.703868	0.732132	0.665368	0.753546	0.633768	0.896188	0.687988	0.883187	0.738195	0.940155	0.686354	0.800984	0.743446	0.65296	0.998619	0.748797	0.499293	0.855658	0.682956	0.689321	0.742976	0.944578	0.784401	0.656951	0.617511	0.816646	0.801027	0.809457	0.7734
TCGA-VP-A87D	high	0.501605	0.508933	0.48286	0.514751	0.499438	0.605977	0.491131	0.621858	0.43404	0.814491	0.427123	0.551991	0.628176	0.520499	0.95886	0.606032	0.341949	0.737694	0.526745	0.470058	0.466326	0.72003	0.402196	0.364129	0.454274	0.567742	0.707141	0.66783	0.648572
TCGA-VP-A87E	low	0.621074	0.676678	0.60415	0.627154	0.604239	0.798738	0.615441	0.827353	0.651264	0.898038	0.501505	0.745041	0.708779	0.647301	0.993089	0.74178	0.471091	0.82452	0.634395	0.624993	0.646175	0.86239	0.601984	0.606955	0.540561	0.72233	0.774525	0.731451	0.752484
TCGA-VP-A87H	low	0.543804	0.575574	0.563925	0.554949	0.553834	0.640291	0.543314	0.665456	0.478181	0.831966	0.435381	0.610161	0.652238	0.53209	0.972061	0.705945	0.461974	0.786788	0.551315	0.543843	0.532122	0.755891	0.471518	0.454025	0.464331	0.601496	0.73155	0.699742	0.741991
TCGA-VP-A87J	low	0.614666	0.54457	0.53074	0.53131	0.549645	0.614897	0.53695	0.622055	0.481621	0.815653	0.274448	0.5904	0.68343	0.490662	0.99209	0.670141	0.374447	0.783219	0.552315	0.508403	0.524037	0.757051	0.410341	0.393242	0.435013	0.598071	0.733679	0.722239	0.687421
TCGA-VP-AA1N	high	0.689502	0.644523	0.622487	0.565605	0.575093	0.726501	0.599646	0.768939	0.585969	0.871755	0.485358	0.691688	0.745376	0.603832	0.971061	0.669166	0.52655	0.80266	0.608927	0.561721	0.579914	0.849758	0.442797	0.498299	0.530775	0.658214	0.742238	0.716309	0.704343
TCGA-WW-A8ZI	high	0.502443	0.609667	0.536777	0.512089	0.519819	0.650603	0.528455	0.70671	0.58464	0.812703	0.236981	0.608886	0.686444	0.645988	0.977987	0.656135	0.457771	0.760798	0.540329	0.513172	0.514278	0.770508	0.530676	0.483897	0.44002	0.613086	0.716947	0.691695	0.682128
TCGA-X4-A8KQ	high	0.581393	0.607745	0.580929	0.490269	0.575167	0.678111	0.565105	0.674381	0.565031	0.850435	0.446171	0.635063	0.728174	0.626486	0.975643	0.633611	0.434407	0.796738	0.581089	0.523504	0.543769	0.793788	0.430779	0.416302	0.519436	0.613607	0.742347	0.697109	0.699825
TCGA-X4-A8KS	low	0.590342	0.620717	0.557265	0.565669	0.539067	0.717065	0.563425	0.710533	0.55313	0.831909	0.30498	0.647918	0.661918	0.731279	0.973883	0.611305	0.548235	0.781665	0.556747	0.563346	0.554599	0.801161	0.465038	0.515317	0.497773	0.642821	0.730743	0.734303	0.630702
TCGA-XA-A8JR	low	0.655469	0.662134	0.552347	0.567184	0.551242	0.635367	0.554806	0.622574	0.461552	0.854053	0.356077	0.646539	0.686578	0.729215	0.98651	0.65814	0.390164	0.828872	0.545481	0.525163	0.521585	0.745398	0.491891	0.495932	0.474463	0.614442	0.739925	0.838599	0.704159
TCGA-XJ-A83F	low	0.48712	0.54844	0.426537	0.487871	0.506006	0.556453	0.475359	0.60664	0.461969	0.823423	0.339025	0.508219	0.70983	0.595093	0.954313	0.654612	0.450583	0.740913	0.535607	0.467676	0.465233	0.678498	0.372004	0.430785	0.387409	0.547634	0.70391	0.658095	0.688161
TCGA-XJ-A83G	low	0.535049	0.525201	0.523838	0.528084	0.523341	0.657229	0.510097	0.672296	0.48058	0.841421	0.429412	0.605747	0.685343	0.686701	0.964892	0.615792	0.457682	0.75185	0.588938	0.493952	0.476863	0.732972	0.431153	0.383594	0.502202	0.576457	0.709038	0.686564	0.633047
TCGA-XJ-A83H	low	0.596613	0.611093	0.557469	0.530239	0.560542	0.721164	0.566046	0.678674	0.49935	0.841635	0.420073	0.656147	0.675205	0.60095	0.973245	0.649523	0.471391	0.786347	0.588818	0.536655	0.526976	0.734261	0.477267	0.53388	0.482585	0.610356	0.745399	0.677523	0.729693
TCGA-XJ-A9DI	high	0.60622	0.682596	0.565435	0.558443	0.57808	0.839445	0.611801	0.826159	0.61532	0.875658	0.565421	0.745045	0.751584	0.580101	0.989071	0.675672	0.547425	0.831309	0.619081	0.625499	0.628284	0.879921	0.518622	0.513689	0.595735	0.708508	0.76692	0.768102	0.768512
TCGA-XJ-A9DK	high	0.588448	0.619529	0.524231	0.564207	0.528999	0.741892	0.545841	0.67183	0.491654	0.85532	0.46822	0.596296	0.729258	0.562153	0.973953	0.625479	0.561235	0.769925	0.60221	0.530485	0.528624	0.780331	0.49502	0.433285	0.481613	0.635518	0.745157	0.697565	0.715369
TCGA-XJ-A9DQ	high	0.546794	0.578052	0.447286	0.50569	0.511	0.686129	0.50085	0.645961	0.440877	0.850635	0.396675	0.532193	0.6239	0.697623	0.963161	0.632152	0.438458	0.734701	0.565224	0.491713	0.486729	0.674966	0.401399	0.430025	0.474983	0.589984	0.727336	0.670575	0.719655
TCGA-XJ-A9DX	high	0.514143	0.625665	0.533696	0.485288	0.520469	0.615387	0.554888	0.63594	0.487611	0.840263	0.233345	0.561069	0.641519	0.499938	0.96083	0.640931	0.409445	0.741068	0.567457	0.525105	0.518606	0.766873	0.381526	0.398335	0.503498	0.583993	0.711137	0.698279	0.621493
TCGA-XK-AAIR	high	0.564775	0.625694	0.564229	0.582602	0.557833	0.73787	0.579633	0.742409	0.558499	0.884027	0.642766	0.644483	0.71934	0.730243	0.975121	0.653886	0.477669	0.790332	0.618712	0.568346	0.566855	0.819311	0.476235	0.455447	0.531587	0.665926	0.750899	0.700277	0.745097
TCGA-XK-AAIV	high	0.647803	0.747019	0.648198	0.728342	0.614906	0.826452	0.677342	0.802908	0.76305	0.900074	0.631937	0.765452	0.791386	0.665204	0.987432	0.761928	0.503639	0.861094	0.710028	0.677613	0.711958	0.95025	0.657056	0.592092	0.54835	0.77274	0.796911	0.812293	0.743103
TCGA-XK-AAIW	high	0.516341	0.652971	0.574442	0.57324	0.531726	0.855481	0.616697	0.863366	0.501449	0.846416	0.326258	0.745349	0.673065	0.41032	0.961784	0.612146	0.464797	0.768242	0.616449	0.648613	0.636225	0.825782	0.681225	0.56575	0.56532	0.691381	0.7533	0.661729	0.613318
TCGA-XK-AAJ3	high	0.479518	0.577598	0.529036	0.422168	0.511131	0.627633	0.500529	0.613087	0.466333	0.778332	0.251356	0.517564	0.684091	0.441647	0.961339	0.570051	0.19799	0.762097	0.517769	0.486314	0.513656	0.77832	0.273102	0.460043	0.469948	0.583294	0.715211	0.661977	0.665142
TCGA-XK-AAJA	high	0.516488	0.570317	0.495275	0.499125	0.51997	0.582517	0.533353	0.624588	0.491693	0.809611	0.355758	0.561742	0.663956	0.693969	0.965394	0.6297	0.293944	0.774005	0.535273	0.505846	0.506087	0.716756	0.393261	0.483069	0.432091	0.583442	0.730191	0.677623	0.726056
TCGA-XK-AAJP	low	0.531119	0.613424	0.561072	0.491671	0.522451	0.619331	0.538288	0.656632	0.429345	0.876142	0.481096	0.582482	0.653792	0.530473	0.971153	0.669911	0.27779	0.77717	0.599789	0.511771	0.513407	0.817764	0.346014	0.422623	0.45345	0.6068	0.718569	0.691704	0.661375
TCGA-XK-AAJR	high	0.533885	0.59477	0.493084	0.488988	0.527177	0.626112	0.516874	0.643755	0.524181	0.826758	0.438855	0.516521	0.671403	0.681015	0.961468	0.611023	0.417027	0.743704	0.575882	0.491777	0.456353	0.763831	0.321059	0.401088	0.429933	0.588073	0.727979	0.67899	0.724243
TCGA-XK-AAJT	high	0.681512	0.663724	0.528336	0.546595	0.563066	0.685123	0.557739	0.702471	0.549389	0.875717	0.493408	0.62122	0.704588	0.678212	0.978965	0.613282	0.362943	0.828547	0.600963	0.539452	0.550884	0.796521	0.360922	0.487219	0.491105	0.64708	0.748703	0.814544	0.753879
TCGA-XK-AAJU	high	0.581292	0.631961	0.536458	0.483673	0.538726	0.754395	0.560858	0.742419	0.532148	0.893293	0.543883	0.632306	0.691732	0.704869	0.982735	0.613934	0.536395	0.779183	0.604415	0.541941	0.532147	0.757128	0.379074	0.456474	0.520969	0.641765	0.744415	0.715391	0.717287
TCGA-XK-AAK1	low	0.531652	0.651531	0.565872	0.568823	0.545211	0.687572	0.566255	0.722297	0.566944	0.796352	0.443417	0.614097	0.652427	0.766097	0.969239	0.642818	0.521959	0.780477	0.562073	0.555978	0.559348	0.776489	0.514241	0.524151	0.516436	0.628561	0.724909	0.736863	0.67
TCGA-XQ-A8TA	high	0.417146	0.509657	0.48892	0.442419	0.4555	0.622167	0.421266	0.340181	0.413212	0.764095	0	0.371297	0.658557	0.292654	0.929427	0.566035	0.287456	0.64434	0.452699	0.411553	0.356181	0.718612	0.267704	0.272807	0.355665	0.461866	0.683448	0.530051	0.599372
TCGA-XQ-A8TB	high	0.554834	0.584873	0.533614	0.495257	0.547574	0.674605	0.534426	0.675899	0.516338	0.858457	0.41418	0.590815	0.690665	0.498752	0.970456	0.672124	0.423015	0.779448	0.532938	0.50718	0.530101	0.76659	0.359319	0.434742	0.4692	0.610144	0.73876	0.657767	0.711452
TCGA-Y6-A8TL	low	0.534466	0.586086	0.540036	0.543256	0.540015	0.687753	0.534551	0.668247	0.470628	0.808319	0.438405	0.565196	0.618883	0.647669	0.969667	0.624244	0.466849	0.766465	0.501319	0.493013	0.528339	0.732688	0.413128	0.4887	0.535322	0.610729	0.735482	0.71006	0.717159
TCGA-Y6-A9XI	low	0.606239	0.551415	0.498538	0.523593	0.529525	0.596593	0.528575	0.642953	0.538801	0.817604	0.549024	0.570566	0.685638	0.652054	0.964181	0.630654	0.315493	0.744326	0.533961	0.493551	0.497578	0.75357	0.387529	0.401979	0.461453	0.59869	0.72417	0.657383	0.668721
TCGA-YL-A8HJ	high	0.585828	0.671306	0.548015	0.609804	0.573451	0.768033	0.586074	0.763563	0.599005	0.886615	0.54152	0.669313	0.757102	0.707166	0.978304	0.689811	0.459562	0.79411	0.606715	0.592648	0.590379	0.877033	0.546669	0.455781	0.511705	0.695072	0.760707	0.712549	0.78221
TCGA-YL-A8HK	high	0.572984	0.611773	0.562264	0.582519	0.563757	0.696647	0.569933	0.67873	0.605598	0.874144	0.541036	0.66782	0.71464	0.645821	0.979741	0.650337	0.446926	0.792394	0.59009	0.554817	0.585948	0.802605	0.559693	0.453032	0.500538	0.655975	0.753439	0.673346	0.736534
TCGA-YL-A8HL	high	0.637715	0.507591	0.500116	0.418991	0.505959	0.523763	0.506078	0.557539	0.368797	0.820789	0.348066	0.560359	0.678592	0.496417	0.9772	0.577508	0.329982	0.744597	0.529454	0.459814	0.435231	0.702035	0.395836	0.404831	0.433108	0.543177	0.714206	0.6474	0.650322
TCGA-YL-A8HM	high	0.59734	0.65486	0.609078	0.59708	0.547855	0.843364	0.599368	0.800427	0.582994	0.892661	0.461653	0.729455	0.708277	0.464839	0.992919	0.689034	0.356095	0.799773	0.610406	0.611534	0.613144	0.851588	0.576786	0.532217	0.513781	0.692135	0.742813	0.757737	0.65601
TCGA-YL-A8HO	high	0.627779	0.689477	0.596247	0.669531	0.570831	0.757128	0.609968	0.799598	0.576942	0.904526	0.552282	0.673145	0.72876	0.704423	0.962139	0.672032	0.515793	0.810406	0.663772	0.603095	0.578099	0.918592	0.639303	0.478672	0.531329	0.714835	0.758969	0.734916	0.774963
TCGA-YL-A8S8	high	0.549375	0.588519	0.556967	0.528762	0.528414	0.647252	0.528765	0.628295	0.434099	0.848116	0.341332	0.560148	0.655923	0.536763	0.97261	0.660072	0.408763	0.804319	0.539981	0.49366	0.49085	0.769632	0.342592	0.438495	0.415793	0.600863	0.719808	0.79361	0.798245
TCGA-YL-A8S9	low	0.595971	0.517814	0.491837	0.396753	0.475404	0.486742	0.468948	0.466154	0.423436	0.751089	0.305506	0.462694	0.660048	0.555579	0.913742	0.600065	0.222101	0.694455	0.503346	0.441701	0.374145	0.683035	0.25846	0.424994	0.407336	0.501798	0.695809	0.616757	0.685978
TCGA-YL-A8SA	low	0.52154	0.537414	0.532769	0.489376	0.51786	0.540933	0.516586	0.635429	0.478164	0.803248	0.429405	0.58987	0.641944	0.53645	0.981919	0.615248	0.223097	0.783559	0.528771	0.492013	0.509789	0.708326	0.448891	0.412248	0.484286	0.574009	0.729973	0.696219	0.649585
TCGA-YL-A8SB	high	0.521802	0.619842	0.547251	0.571089	0.551075	0.679632	0.552625	0.680554	0.526987	0.863279	0.341728	0.597497	0.68445	0.616492	0.951932	0.662448	0.387641	0.767629	0.581498	0.508942	0.52889	0.790308	0.564	0.454786	0.501812	0.643923	0.731561	0.699798	0.74192
TCGA-YL-A8SC	low	0.571257	0.690393	0.548341	0.558666	0.556143	0.786802	0.588702	0.7667	0.566111	0.864136	0.433775	0.699701	0.730589	0.630687	0.996399	0.662872	0.303365	0.839627	0.613401	0.61415	0.601851	0.871955	0.584749	0.494286	0.487407	0.683322	0.761855	0.854117	0.687418
TCGA-YL-A8SH	low	0.516262	0.567613	0.542227	0.488326	0.538144	0.655398	0.532212	0.689596	0.579924	0.841911	0.478766	0.57748	0.666319	0.564276	0.961752	0.647513	0.341235	0.764749	0.53745	0.493827	0.520641	0.740397	0.338152	0.463921	0.480569	0.612421	0.721193	0.682969	0.742058
TCGA-YL-A8SI	high	0.548334	0.635305	0.556828	0.560048	0.573451	0.680225	0.559892	0.664314	0.546217	0.836548	0.513781	0.640326	0.725576	0.609584	0.964119	0.753676	0.40727	0.7866	0.576277	0.535221	0.529594	0.80276	0.535515	0.513703	0.449192	0.643254	0.740693	0.705492	0.741229
TCGA-YL-A8SJ	high	0.608517	0.571088	0.500492	0.489427	0.516583	0.594221	0.504877	0.610004	0.424705	0.821299	0.299831	0.502748	0.678219	0.582504	0.954328	0.597013	0.319165	0.751644	0.523604	0.460225	0.437803	0.747589	0.241028	0.425567	0.460825	0.576068	0.727189	0.656903	0.724118
TCGA-YL-A8SK	high	0.658176	0.652918	0.566508	0.501339	0.587003	0.793608	0.573325	0.736197	0.518997	0.857563	0.345617	0.679551	0.635437	0.628082	0.986232	0.656642	0.598275	0.834996	0.586713	0.55859	0.532603	0.766487	0.407189	0.521308	0.511058	0.648117	0.755683	0.768885	0.762226
TCGA-YL-A8SL	high	0.490466	0.494172	0.506302	0.497928	0.505219	0.584528	0.48996	0.574227	0.37306	0.781405	0.319454	0.551691	0.644736	0.4944	0.959552	0.585382	0.353387	0.737768	0.518684	0.464734	0.468003	0.697885	0.438681	0.385599	0.48092	0.567668	0.710887	0.632078	0.653216
TCGA-YL-A8SO	high	0.510415	0.577196	0.526895	0.530544	0.530817	0.617166	0.538405	0.63133	0.481092	0.844321	0.396721	0.553296	0.703402	0.497141	0.964567	0.651624	0.431589	0.771559	0.552415	0.507436	0.521507	0.766899	0.410757	0.421294	0.468482	0.593072	0.730142	0.723434	0.777796
TCGA-YL-A8SP	high	0.436508	0.543507	0.472822	0.371573	0.479991	0.394525	0.463909	0.428789	0.361424	0.776207	0.110496	0.473421	0.628472	0.549931	0.929376	0.621477	0.281547	0.693582	0.498086	0.435814	0.430095	0.705902	0.190668	0.387691	0.392907	0.529378	0.702284	0.619462	0.65786
TCGA-YL-A8SQ	low	0.525031	0.649577	0.578921	0.669341	0.542843	0.668392	0.564038	0.727293	0.551189	0.851927	0.297482	0.64217	0.66726	0.691839	0.9729	0.662989	0.446729	0.774106	0.593289	0.568299	0.552986	0.793066	0.557182	0.490935	0.439484	0.666903	0.738606	0.705834	0.70784
TCGA-YL-A8SR	low	0.518929	0.655891	0.53323	0.520264	0.515805	0.646865	0.561258	0.705268	0.54213	0.80145	0.335129	0.594126	0.637604	0.748716	0.965069	0.637829	0.48121	0.738978	0.533835	0.487383	0.471882	0.703814	0.372898	0.441208	0.435817	0.598859	0.71824	0.658187	0.74597
TCGA-YL-A9WH	high	0.609383	0.563013	0.550651	0.446852	0.521995	0.604585	0.536779	0.618136	0.505233	0.825122	0.329833	0.589848	0.694435	0.579236	0.982219	0.621752	0.236684	0.806145	0.531917	0.502005	0.503066	0.752978	0.462059	0.383249	0.470272	0.578613	0.733203	0.73463	0.655656
TCGA-YL-A9WI	high	0.530797	0.574043	0.55448	0.47459	0.505022	0.596155	0.534745	0.622606	0.5351	0.812309	0.386156	0.577525	0.656572	0.526243	0.980126	0.672622	0.376002	0.784864	0.537063	0.540109	0.528273	0.777289	0.39119	0.451851	0.459799	0.584979	0.713767	0.793157	0.712109
TCGA-YL-A9WJ	low	0.642698	0.641906	0.606571	0.547591	0.593675	0.697988	0.60364	0.714859	0.598116	0.886278	0.55603	0.645465	0.739968	0.705158	0.981537	0.69801	0.485372	0.808326	0.593024	0.573375	0.592129	0.857157	0.411203	0.508652	0.539249	0.668563	0.75935	0.707971	0.788152
TCGA-YL-A9WK	high	0.575251	0.659765	0.585231	0.62751	0.567747	0.727635	0.581951	0.733916	0.626845	0.825432	0.396274	0.683741	0.641484	0.713873	0.966318	0.679581	0.521086	0.790991	0.572336	0.568423	0.597219	0.820136	0.613834	0.49335	0.477947	0.685963	0.742524	0.723843	0.742242
TCGA-YL-A9WL	high	0.497826	0.509651	0.524814	0.476169	0.500784	0.625802	0.503025	0.573718	0.460302	0.802753	0.381921	0.578354	0.695617	0.503417	0.966495	0.614469	0.253099	0.752068	0.53934	0.470796	0.501334	0.712451	0.43831	0.372057	0.424913	0.567461	0.711171	0.690191	0.656166
TCGA-YL-A9WX	high	0.605486	0.626524	0.608593	0.654948	0.58541	0.758752	0.587063	0.712762	0.566243	0.870429	0.53761	0.683329	0.718202	0.70496	0.980571	0.69028	0.454558	0.801996	0.622189	0.579715	0.581937	0.818589	0.601735	0.50022	0.519418	0.690305	0.764393	0.714189	0.754809
TCGA-YL-A9WY	high	0.615697	0.694203	0.591963	0.62929	0.585198	0.774169	0.626825	0.827069	0.668662	0.910755	0.615873	0.726114	0.779227	0.522259	0.993567	0.686355	0.389713	0.827989	0.653085	0.635344	0.643873	0.930502	0.594638	0.543481	0.60954	0.735124	0.770072	0.756063	0.733577
TCGA-ZG-A8QW	high	0.595065	0.660878	0.612088	0.526545	0.585905	0.732946	0.61094	0.760213	0.636039	0.874316	0.596772	0.705319	0.741003	0.52825	0.989106	0.706174	0.487115	0.813953	0.609667	0.601801	0.610537	0.889898	0.508663	0.552014	0.555334	0.674316	0.764341	0.745529	0.70701
TCGA-ZG-A8QX	high	0.547418	0.57752	0.494019	0.640057	0.547667	0.666845	0.527717	0.648903	0.489469	0.843902	0.448223	0.654566	0.680607	0.52342	0.957118	0.673298	0.413993	0.777102	0.587331	0.521443	0.547652	0.753184	0.598987	0.519613	0.466526	0.648925	0.728288	0.71707	0.657238
TCGA-ZG-A8QY	high	0.559056	0.655357	0.547423	0.509949	0.542813	0.578882	0.540049	0.61705	0.542309	0.787195	0.380561	0.588241	0.653119	0.601975	0.958841	0.628335	0.292296	0.784167	0.551751	0.520219	0.508712	0.744831	0.433971	0.442496	0.464772	0.60337	0.729317	0.742552	0.728124
TCGA-ZG-A8QZ	high	0.624103	0.654116	0.580863	0.59854	0.587276	0.723098	0.601019	0.715943	0.599248	0.896738	0.548497	0.693479	0.709306	0.610327	0.979026	0.662064	0.438394	0.812454	0.609228	0.581142	0.596941	0.8429	0.569134	0.491572	0.552117	0.68014	0.760408	0.720639	0.731559
TCGA-ZG-A9KY	high	0.549391	0.704277	0.569423	0.712519	0.564952	0.901783	0.645623	0.873136	0.610109	0.871976	0.383206	0.785534	0.663746	0.508035	0.993257	0.674986	0.54406	0.776514	0.65927	0.676803	0.676369	0.846458	0.637333	0.596343	0.547707	0.74721	0.748626	0.744636	0.691735
TCGA-ZG-A9L0	high	0.657653	0.690185	0.595323	0.578708	0.598512	0.74661	0.613648	0.758955	0.549605	0.888475	0.594742	0.693694	0.766981	0.674331	0.981632	0.711532	0.493387	0.855261	0.638844	0.611125	0.620993	0.889537	0.43064	0.562801	0.557822	0.698313	0.76355	0.810609	0.767672
TCGA-ZG-A9L1	high	0.489127	0.534087	0.500849	0.424948	0.515028	0.545341	0.490459	0.512949	0.356979	0.780743	0.233907	0.53346	0.619221	0.555449	0.941269	0.576119	0.366804	0.709804	0.48784	0.441796	0.437751	0.650655	0.309564	0.437255	0.414014	0.531477	0.7106	0.649797	0.691032
TCGA-ZG-A9L2	high	0.604248	0.674685	0.600064	0.714077	0.593172	0.716008	0.617472	0.774185	0.656534	0.88982	0.595237	0.712427	0.686217	0.709401	0.97849	0.672177	0.424781	0.813131	0.620613	0.600743	0.653674	0.86471	0.708962	0.580012	0.552964	0.731607	0.7645	0.827632	0.774769
TCGA-ZG-A9L4	high	0.637366	0.657337	0.619985	0.524062	0.5889	0.715364	0.598001	0.753015	0.585353	0.851479	0.546731	0.653436	0.645954	0.680017	0.97667	0.656487	0.515257	0.810323	0.558321	0.560553	0.588026	0.807142	0.387877	0.501962	0.540969	0.657467	0.757569	0.727367	0.767459
TCGA-ZG-A9L5	high	0.524124	0.621483	0.494998	0.468237	0.510455	0.624668	0.528114	0.636581	0.468961	0.804422	0.150112	0.554634	0.679016	0.613825	0.946215	0.589297	0.339753	0.744996	0.552715	0.542886	0.514166	0.763857	0.399784	0.457241	0.458975	0.601678	0.719568	0.663598	0.630597
TCGA-ZG-A9L6	high	0.598628	0.675188	0.550146	0.575046	0.558945	0.662643	0.571337	0.728834	0.606756	0.859124	0.439651	0.635972	0.716715	0.690653	0.970486	0.661317	0.452938	0.78923	0.591745	0.541973	0.560718	0.844962	0.576433	0.487036	0.508548	0.662698	0.752908	0.719989	0.769505
TCGA-ZG-A9L9	high	0.674741	0.682064	0.654967	0.57477	0.593714	0.760402	0.628604	0.760081	0.689474	0.889528	0.523565	0.694646	0.713394	0.713996	0.983376	0.65001	0.386193	0.813951	0.658035	0.6119	0.62801	0.86422	0.462355	0.563057	0.579913	0.690239	0.76639	0.78423	0.727407
TCGA-ZG-A9LB	high	0.60276	0.738256	0.607686	0.558475	0.586987	0.786544	0.607893	0.786747	0.629201	0.859751	0.519485	0.694092	0.708959	0.74522	0.96285	0.662712	0.454671	0.79657	0.620159	0.606181	0.604207	0.825215	0.412726	0.563251	0.547156	0.664644	0.746547	0.705487	0.713582
TCGA-ZG-A9LM	high	0.585757	0.641153	0.604821	0.580194	0.550883	0.676951	0.579695	0.673182	0.542904	0.872253	0.439178	0.644963	0.716463	0.538207	0.969494	0.663583	0.514434	0.808697	0.56716	0.54731	0.553794	0.819079	0.479947	0.456273	0.521662	0.633995	0.741584	0.774184	0.665452
TCGA-ZG-A9LN	high	0.678904	0.722395	0.676609	0.753058	0.628539	0.900855	0.700577	0.879328	0.703115	0.917562	0.685504	0.814582	0.72186	0.723761	0.992191	0.753964	0.538361	0.843326	0.689217	0.694597	0.731045	0.922407	0.737795	0.625545	0.663583	0.79363	0.794634	0.811935	0.736612
TCGA-ZG-A9LS	high	0.614979	0.671232	0.629559	0.699163	0.593951	0.756432	0.640551	0.805464	0.658886	0.90069	0.575509	0.751956	0.711943	0.570119	0.989198	0.731817	0.410998	0.825502	0.675427	0.630215	0.68162	0.912817	0.688753	0.550598	0.58391	0.75266	0.777818	0.763732	0.777433
TCGA-ZG-A9LU	high	0.646128	0.666319	0.60012	0.536114	0.575654	0.74099	0.61922	0.767582	0.608372	0.856982	0.534751	0.684895	0.726295	0.533757	0.983888	0.643113	0.538148	0.846492	0.644767	0.599307	0.599095	0.82671	0.395766	0.520352	0.568376	0.667968	0.752069	0.842931	0.698797
TCGA-ZG-A9LY	low	0.574076	0.617671	0.579014	0.538158	0.573902	0.749678	0.569087	0.694957	0.568712	0.864362	0.54561	0.61878	0.723045	0.719174	0.969037	0.6671	0.52738	0.795977	0.611774	0.554321	0.560383	0.827329	0.437747	0.458926	0.532946	0.660048	0.758958	0.709116	0.759871
TCGA-ZG-A9LZ	high	0.632317	0.631372	0.571601	0.541066	0.551466	0.695616	0.574033	0.719269	0.548808	0.870203	0.488497	0.715559	0.706741	0.536019	0.990573	0.619941	0.462525	0.828618	0.598162	0.548368	0.562007	0.818769	0.486092	0.519858	0.502253	0.645181	0.745732	0.791717	0.663392
TCGA-ZG-A9M4	high	0.642932	0.690866	0.609647	0.642341	0.582071	0.860276	0.643621	0.849098	0.606091	0.90093	0.596744	0.775727	0.698783	0.468038	0.981759	0.68351	0.4869	0.81093	0.629072	0.650409	0.6675	0.877291	0.680008	0.584992	0.586284	0.734844	0.770389	0.733133	0.741104
TCGA-ZG-A9MC	high	0.721785	0.771148	0.665844	0.75056	0.637728	0.82805	0.683025	0.837803	0.701374	0.932361	0.663222	0.79145	0.787862	0.584621	0.993321	0.740765	0.552886	0.883676	0.717008	0.675118	0.730133	0.948033	0.73729	0.599384	0.563779	0.786745	0.79723	0.878464	0.77337
TCGA-ZG-A9N3	high	0.690263	0.639183	0.604203	0.731647	0.589897	0.733255	0.625091	0.738809	0.622115	0.878219	0.530098	0.738573	0.639074	0.498817	0.989787	0.651666	0.451946	0.827873	0.596637	0.5908	0.657321	0.783476	0.709772	0.574276	0.538815	0.716239	0.776817	0.750298	0.683161
TCGA-ZG-A9ND	high	0.639167	0.588071	0.576995	0.47263	0.533145	0.730574	0.538084	0.693869	0.334072	0.835494	0.381503	0.608964	0.575996	0.688488	0.963351	0.632482	0.470511	0.76203	0.573688	0.491515	0.513837	0.721113	0.304539	0.493223	0.464635	0.596378	0.71085	0.713176	0.653863
TCGA-ZG-A9NI	high	0.598484	0.63282	0.549204	0.495548	0.556085	0.638873	0.553461	0.620798	0.433267	0.852229	0.379084	0.587859	0.702038	0.723361	0.970203	0.640047	0.255747	0.76793	0.581937	0.528719	0.531686	0.777289	0.434837	0.473002	0.46707	0.620279	0.723349	0.711531	0.713509

## Sheet: MSKCC
id	risk	aDCs	APC_co_inhibition	APC_co_stimulation	B_cells	CCR	CD8+_T_cells	Check-point	Cytolytic_activity	DCs	HLA	iDCs	Inflammation-promoting	Macrophages	Mast_cells	MHC_class_I	Neutrophils	NK_cells	Parainflammation	pDCs	T_cell_co-inhibition	T_cell_co-stimulation	T_helper_cells	Tfh	Th1_cells	Th2_cells	TIL	Treg	Type_I_IFN_Reponse	Type_II_IFN_Reponse
GSM527858	low	0.612995	0.335694	0.469232	0.467874	0.47288	0.505621	0.513661	0.230575	0.705236	0.830558	0.159116	0.420087	0.577431	0.544686	0.913738	0.492896	0.0202493	0.592552	0.471895	0.452132	0.538727	0.265877	0.546597	0.303604	0.489379	0.476018	0.592754	0.541618	0.434327
GSM527859	low	0.615124	0.352659	0.478369	0.36668	0.483925	0.593765	0.510434	0.305359	0.717507	0.865011	0.224477	0.424591	0.684022	0.491654	0.942417	0.473306	0.036071	0.606444	0.499344	0.459989	0.528871	0.334391	0.341882	0.32079	0.47488	0.502843	0.605061	0.564063	0.494598
GSM527860	low	0.655763	0.366791	0.503743	0.427549	0.519718	0.67484	0.542488	0.270527	0.747829	0.800261	0.200364	0.457926	0.597255	0.448556	0.952711	0.475912	0.0478239	0.625063	0.569647	0.469858	0.587621	0.247606	0.439494	0.241383	0.577988	0.476443	0.605588	0.607684	0.483811
GSM527861	low	0.621243	0.274855	0.449271	0.326539	0.463036	0.544881	0.474736	0.250769	0.706125	0.799867	0.14537	0.449843	0.562543	0.412493	0.961458	0.509065	0.0411485	0.570639	0.454243	0.427699	0.503627	0.248694	0.337772	0.273231	0.459054	0.429322	0.59308	0.523355	0.481342
GSM527862	low	0.611556	0.234525	0.463877	0.362485	0.463466	0.492897	0.484784	0.258062	0.708112	0.778639	0.163047	0.399081	0.537413	0.459348	0.938584	0.452536	0.0421937	0.572796	0.451969	0.43485	0.523563	0.231783	0.350797	0.324224	0.453685	0.416376	0.599233	0.512488	0.484038
GSM527863	low	0.623533	0.356279	0.484455	0.415241	0.497211	0.496214	0.513777	0.313915	0.720694	0.788218	0.16946	0.434813	0.602392	0.510163	0.94721	0.488672	0.0517571	0.622006	0.500098	0.452361	0.531693	0.288116	0.324056	0.319515	0.510251	0.453795	0.607179	0.558825	0.496585
GSM527865	low	0.619147	0.306637	0.444131	0.334682	0.471765	0.487568	0.480057	0.277597	0.698714	0.820077	0.13664	0.391431	0.610574	0.533667	0.94674	0.50996	0.0482074	0.585194	0.394558	0.421531	0.4859	0.34494	0.277864	0.30345	0.476282	0.46117	0.616386	0.501602	0.560918
GSM527866	low	0.691296	0.444495	0.497074	0.530814	0.5359	0.614047	0.560908	0.344056	0.741311	0.902665	0.184275	0.495086	0.593692	0.543273	0.968055	0.583159	0.0504431	0.624095	0.557157	0.479789	0.582435	0.407146	0.605163	0.300095	0.511049	0.574635	0.599664	0.591274	0.561455
GSM527867	low	0.616561	0.256014	0.472658	0.373558	0.466192	0.472017	0.488359	0.205453	0.708498	0.784988	0.140188	0.413438	0.570261	0.453321	0.933807	0.451782	0.0256985	0.578921	0.444975	0.431963	0.520667	0.259134	0.346118	0.308232	0.474657	0.416133	0.605896	0.501635	0.50567
GSM527868	low	0.622258	0.294235	0.467639	0.341117	0.473514	0.499531	0.501046	0.255887	0.719827	0.810898	0.210675	0.387271	0.598602	0.445061	0.888907	0.486697	0.030466	0.582137	0.470881	0.438434	0.522253	0.22678	0.347615	0.321089	0.499572	0.439404	0.609044	0.517095	0.514165
GSM527869	low	0.61447	0.252804	0.443727	0.319745	0.45415	0.474464	0.464887	0.215068	0.701965	0.788215	0.148432	0.386077	0.576958	0.417624	0.930785	0.469224	0.0143214	0.570479	0.412091	0.424986	0.479105	0.241407	0.318769	0.318755	0.479632	0.407215	0.610504	0.494225	0.507533
GSM527872	low	0.637772	0.32479	0.471181	0.312896	0.487874	0.49877	0.484255	0.24906	0.701739	0.827228	0.141186	0.426844	0.631363	0.514343	0.965892	0.506469	0.0263706	0.605267	0.449411	0.426787	0.497696	0.293119	0.28738	0.284537	0.466034	0.445191	0.603079	0.523181	0.551449
GSM527875	low	0.604457	0.283779	0.461669	0.37644	0.477143	0.529764	0.506935	0.240382	0.734365	0.818582	0.183853	0.396338	0.55852	0.489151	0.9051	0.477063	0.0232763	0.565563	0.508829	0.458454	0.555423	0.221832	0.375601	0.332079	0.508455	0.440588	0.605069	0.525856	0.44493
GSM527876	low	0.611108	0.263024	0.489026	0.389198	0.48168	0.597898	0.517109	0.359245	0.720434	0.766566	0.19276	0.426581	0.571017	0.4577	0.923169	0.445239	0.0186725	0.570432	0.508729	0.466356	0.559018	0.190239	0.413617	0.347497	0.52689	0.428321	0.597833	0.516896	0.429878
GSM527877	low	0.612337	0.282976	0.473975	0.366813	0.47753	0.50573	0.511314	0.267275	0.711509	0.825024	0.200089	0.410453	0.605098	0.462501	0.958312	0.462566	0.0313467	0.569584	0.512178	0.461206	0.538597	0.296762	0.362059	0.347891	0.48568	0.452005	0.593748	0.504733	0.514231
GSM527879	low	0.690225	0.33634	0.468496	0.41967	0.491378	0.508503	0.491432	0.302788	0.704042	0.86436	0.136484	0.482251	0.62394	0.5688	0.979008	0.564973	0.0791323	0.619394	0.476062	0.43868	0.491921	0.386755	0.361104	0.34544	0.454781	0.501658	0.621201	0.570229	0.596053
GSM527881	low	0.647979	0.288444	0.458669	0.326358	0.478022	0.480771	0.484641	0.264299	0.708888	0.805071	0.141982	0.419529	0.597472	0.481811	0.963417	0.500647	0.0388607	0.6029	0.44587	0.441775	0.49177	0.290346	0.309016	0.303294	0.455464	0.430996	0.60225	0.52123	0.520313
GSM527884	low	0.619086	0.268206	0.470983	0.34137	0.470571	0.507144	0.506646	0.263539	0.714402	0.769419	0.149817	0.408485	0.594984	0.410986	0.923011	0.463549	0.0271034	0.556755	0.501469	0.447537	0.545215	0.270716	0.385463	0.337822	0.487439	0.432901	0.581927	0.498682	0.3704
GSM527885	low	0.637376	0.375992	0.494016	0.414243	0.496024	0.524109	0.522259	0.298278	0.713142	0.853427	0.16793	0.530644	0.583899	0.503062	0.995029	0.509411	0.0788774	0.628503	0.513602	0.450664	0.547292	0.397521	0.407978	0.353512	0.476458	0.527127	0.591004	0.594783	0.409185
GSM527886	low	0.616166	0.302742	0.43963	0.327129	0.456783	0.506709	0.47758	0.217444	0.705362	0.822584	0.199447	0.378375	0.640297	0.396491	0.943229	0.498431	0.0135424	0.579672	0.425699	0.427497	0.513684	0.261961	0.332631	0.267943	0.449916	0.431228	0.597526	0.50346	0.5312
GSM527887	low	0.619873	0.332667	0.460762	0.342022	0.475021	0.538899	0.488295	0.265649	0.703977	0.858754	0.200968	0.464179	0.635394	0.474697	0.981162	0.493526	0.0315378	0.613812	0.457107	0.428819	0.516595	0.375934	0.315775	0.244924	0.448422	0.479889	0.60735	0.530972	0.526231
GSM527890	low	0.628278	0.401661	0.463201	0.337726	0.475061	0.507524	0.503024	0.284084	0.721973	0.795758	0.152372	0.436267	0.580312	0.477938	0.975941	0.517427	0.0313502	0.666624	0.501456	0.440942	0.514604	0.292303	0.357109	0.328124	0.482252	0.439009	0.583693	0.73434	0.444162
GSM527891	low	0.604668	0.308481	0.5064	0.392785	0.50509	0.551188	0.542156	0.553787	0.743674	0.72344	0.258303	0.465434	0.537839	0.425237	0.913781	0.467788	0.0316572	0.593906	0.569868	0.490551	0.562838	0.160822	0.424368	0.270876	0.55002	0.440034	0.600964	0.594126	0.438876
GSM527899	low	0.596372	0.221138	0.448371	0.364987	0.43821	0.446786	0.461279	0.205937	0.704386	0.770357	0.105333	0.391974	0.530932	0.317974	0.940672	0.483414	0.0678408	0.573231	0.419716	0.411622	0.491572	0.196656	0.323988	0.308622	0.468458	0.392355	0.599478	0.508101	0.376442
GSM527900	low	0.607458	0.210589	0.450871	0.36745	0.451323	0.484034	0.480044	0.257207	0.713766	0.751009	0.193374	0.450142	0.532543	0.341808	0.961249	0.452961	0.026865	0.57991	0.436344	0.428236	0.521847	0.167129	0.377542	0.307587	0.457078	0.400801	0.59894	0.515235	0.397716
GSM527901	low	0.631423	0.267442	0.47321	0.37705	0.474598	0.548687	0.505848	0.228866	0.727828	0.78018	0.194759	0.421366	0.573595	0.428883	0.927865	0.473471	0.0239061	0.574845	0.484508	0.439162	0.542116	0.212044	0.390082	0.331493	0.502095	0.419547	0.60599	0.537144	0.467237
GSM527902	low	0.619317	0.307282	0.493624	0.364187	0.493869	0.55282	0.524145	0.373341	0.731036	0.785898	0.23401	0.410707	0.616553	0.401473	0.908649	0.482861	0.0214995	0.576559	0.512603	0.475365	0.550097	0.200408	0.41399	0.314805	0.528998	0.440784	0.6067	0.533486	0.519134
GSM527903	low	0.633815	0.332745	0.452967	0.36329	0.46571	0.444774	0.482667	0.299104	0.705586	0.860994	0.197833	0.396262	0.650247	0.535035	0.9357	0.502461	0.0499237	0.595665	0.446899	0.438001	0.489161	0.350105	0.310954	0.319752	0.443749	0.468069	0.587911	0.558215	0.459267
GSM527909	low	0.595276	0.202445	0.446972	0.362462	0.44521	0.440859	0.47044	0.250173	0.727344	0.686307	0.155673	0.402758	0.555255	0.404249	0.898601	0.481017	0.0223353	0.588772	0.468114	0.439235	0.522784	0.187575	0.351351	0.271978	0.469741	0.400518	0.597388	0.579094	0.307529
GSM527910	low	0.657005	0.286561	0.461477	0.377309	0.461181	0.425199	0.489092	0.242362	0.708457	0.833542	0.189902	0.427603	0.639676	0.417086	0.979705	0.48278	0.0362962	0.626405	0.46702	0.433634	0.499081	0.26207	0.337276	0.320834	0.461378	0.437191	0.601006	0.596597	0.449275
GSM527913	low	0.605144	0.309574	0.480672	0.334368	0.484291	0.511222	0.479342	0.258865	0.703896	0.843012	0.202134	0.476725	0.575203	0.469447	0.984317	0.512974	0.0656585	0.627028	0.439584	0.418941	0.482576	0.27387	0.297054	0.300251	0.504073	0.448472	0.624814	0.552694	0.523088
GSM527914	low	0.609505	0.192628	0.435781	0.357379	0.437311	0.419054	0.446879	0.243386	0.703472	0.765537	0.110438	0.39428	0.526196	0.374183	0.913212	0.476677	0.0516435	0.557331	0.398839	0.407443	0.461171	0.192142	0.284278	0.316242	0.45224	0.382326	0.61067	0.466958	0.454653
GSM527915	low	0.632334	0.321014	0.503628	0.409315	0.480781	0.541238	0.527373	0.408997	0.752175	0.722474	0.209662	0.421822	0.578665	0.40234	0.879608	0.476302	0.061775	0.571467	0.547854	0.482715	0.567683	0.200516	0.41021	0.386603	0.542808	0.451097	0.60798	0.544562	0.27813
GSM527916	low	0.63527	0.268061	0.44178	0.361556	0.465934	0.491157	0.482699	0.27135	0.71446	0.788981	0.139662	0.398701	0.56073	0.482043	0.918526	0.496962	0.0441779	0.571792	0.450571	0.438985	0.498099	0.195677	0.316112	0.300449	0.475109	0.431696	0.600522	0.513521	0.474459
GSM527918	low	0.592356	0.222186	0.439835	0.327634	0.437857	0.438195	0.456396	0.23757	0.712135	0.764379	0.115899	0.355495	0.539491	0.380902	0.898603	0.491154	0.0681792	0.545794	0.402078	0.40817	0.461986	0.175068	0.279143	0.306247	0.485831	0.385651	0.608298	0.482353	0.46979
GSM527919	low	0.649434	0.312113	0.500512	0.425305	0.505735	0.614591	0.546699	0.309089	0.742574	0.789507	0.299566	0.470036	0.578984	0.483672	0.947655	0.449058	0.0312653	0.592423	0.55718	0.488841	0.60503	0.208238	0.452601	0.38972	0.542343	0.471471	0.598693	0.55163	0.40731
GSM527920	low	0.614561	0.260766	0.459031	0.335283	0.451661	0.474627	0.479857	0.268406	0.716524	0.766923	0.143248	0.378665	0.56419	0.424852	0.917091	0.473406	0.0688073	0.55648	0.427983	0.429965	0.492863	0.186868	0.315755	0.292522	0.503035	0.410258	0.599575	0.511468	0.499682
GSM527922	low	0.647141	0.279839	0.493808	0.38857	0.496682	0.611111	0.546833	0.265783	0.736949	0.752342	0.206723	0.448404	0.569317	0.498974	0.919324	0.479461	0.0261502	0.56778	0.553339	0.487167	0.609033	0.208075	0.436194	0.375603	0.5361	0.453681	0.59846	0.538468	0.456277
GSM527923	low	0.624244	0.279567	0.45404	0.318158	0.454658	0.44994	0.465264	0.240168	0.705203	0.802628	0.140455	0.373017	0.602491	0.485567	0.931748	0.524978	0.0916774	0.585778	0.422083	0.419266	0.470186	0.285452	0.282369	0.305533	0.479365	0.445617	0.613006	0.536088	0.533847
GSM527926	low	0.650792	0.30892	0.458786	0.338206	0.469824	0.521118	0.496527	0.252734	0.711315	0.8199	0.157716	0.403931	0.559917	0.498576	0.952264	0.511851	0.0338772	0.624837	0.476955	0.438989	0.525714	0.230586	0.367897	0.296331	0.476447	0.448435	0.605788	0.621117	0.484294
GSM527927	low	0.620128	0.349526	0.468313	0.367222	0.484027	0.480608	0.49443	0.249883	0.712309	0.835071	0.157757	0.415473	0.641556	0.428717	0.967672	0.506229	0.0438495	0.653906	0.464195	0.427333	0.499904	0.336185	0.316535	0.30903	0.496859	0.466796	0.631678	0.590146	0.613999
GSM527929	low	0.620344	0.277654	0.483629	0.355671	0.475041	0.521445	0.514922	0.272489	0.73308	0.825057	0.194332	0.405464	0.56468	0.481335	0.961672	0.472212	0.028301	0.569095	0.503326	0.455601	0.561575	0.238525	0.409293	0.358265	0.500334	0.450923	0.60459	0.519737	0.407556
GSM527930	low	0.626697	0.244734	0.465905	0.356603	0.463024	0.531939	0.499414	0.238586	0.706531	0.793549	0.200751	0.422732	0.59759	0.348958	0.929447	0.511787	0.0264407	0.561158	0.47489	0.440659	0.548414	0.185563	0.399218	0.315704	0.485697	0.430395	0.589751	0.518014	0.426169
GSM527931	low	0.626629	0.271365	0.44134	0.381663	0.459146	0.534713	0.48851	0.262681	0.706429	0.81618	0.167741	0.402772	0.624413	0.474234	0.960468	0.459069	0.0575168	0.586327	0.449588	0.434917	0.534729	0.226671	0.359365	0.310268	0.470998	0.441976	0.604194	0.563499	0.545894
GSM527932	low	0.642812	0.28665	0.503825	0.410354	0.500627	0.645096	0.551416	0.289013	0.752314	0.788527	0.279623	0.43543	0.606479	0.495786	0.905423	0.46224	0.0251522	0.570505	0.57942	0.492908	0.60923	0.23075	0.456119	0.391075	0.531085	0.475787	0.592467	0.557996	0.424091
GSM527934	low	0.606036	0.24065	0.464842	0.379602	0.460896	0.477509	0.491339	0.257885	0.730176	0.73516	0.194396	0.38733	0.555898	0.35377	0.884835	0.431252	0.0225978	0.542648	0.512945	0.444375	0.553326	0.208618	0.390015	0.249641	0.47357	0.417408	0.582198	0.55029	0.431631
GSM527935	low	0.604263	0.348837	0.494971	0.361879	0.49031	0.480391	0.525079	0.321018	0.728117	0.800753	0.174109	0.413288	0.608226	0.458909	0.933242	0.461141	0.0326241	0.606578	0.533487	0.466381	0.545331	0.261309	0.39344	0.342478	0.528263	0.458091	0.61634	0.547659	0.449163
GSM527936	low	0.621213	0.276267	0.48966	0.357877	0.488026	0.558529	0.525252	0.283776	0.736944	0.801759	0.193212	0.432436	0.594541	0.390031	0.932589	0.531384	0.0500968	0.576438	0.536378	0.461206	0.572629	0.194589	0.421126	0.270489	0.505763	0.44769	0.584822	0.542353	0.445267
GSM527937	low	0.617863	0.24603	0.474861	0.355588	0.460945	0.568752	0.506888	0.269086	0.725329	0.72425	0.208823	0.382592	0.540896	0.420081	0.885519	0.497205	0.0277388	0.530583	0.515384	0.453058	0.569231	0.176754	0.381826	0.348575	0.491365	0.427011	0.585867	0.495636	0.325871
GSM527939	low	0.610513	0.241575	0.466553	0.361582	0.453582	0.50747	0.484897	0.291093	0.726015	0.745152	0.1612	0.413473	0.521555	0.349299	0.953132	0.459963	0.0372505	0.56919	0.47895	0.432194	0.522154	0.160767	0.381725	0.317084	0.473385	0.402095	0.594114	0.515586	0.371001
GSM527940	low	0.649931	0.267334	0.496741	0.384285	0.481545	0.580062	0.535522	0.350934	0.74803	0.744424	0.198285	0.429638	0.513913	0.418562	0.874472	0.528415	0.0348923	0.558387	0.537025	0.468201	0.577907	0.193393	0.425166	0.25611	0.516183	0.445551	0.56786	0.524457	0.397098
GSM527941	low	0.643593	0.235129	0.488269	0.39904	0.489667	0.535419	0.509405	0.278906	0.732925	0.758393	0.210722	0.447846	0.559305	0.359948	0.943755	0.467603	0.0285372	0.568152	0.511633	0.457611	0.562604	0.158212	0.418314	0.353217	0.490583	0.426944	0.607427	0.527802	0.41691
GSM527944	low	0.599437	0.224022	0.465221	0.343097	0.446509	0.515953	0.487635	0.246984	0.715841	0.765488	0.135514	0.398315	0.55583	0.372546	0.899029	0.50216	0.0643379	0.556485	0.466313	0.427813	0.528804	0.166966	0.347088	0.311786	0.48938	0.411178	0.587177	0.496772	0.426928
GSM527946	low	0.653894	0.365621	0.487971	0.444247	0.49407	0.554397	0.523252	0.326537	0.726533	0.85037	0.196016	0.413925	0.681585	0.538455	0.918178	0.486503	0.0433244	0.594807	0.52688	0.465803	0.533104	0.292467	0.360274	0.289856	0.487113	0.485724	0.596272	0.565152	0.593799
GSM527947	low	0.616726	0.261621	0.473518	0.364249	0.460163	0.481315	0.498682	0.251409	0.718699	0.767103	0.205516	0.415534	0.562589	0.396237	0.993165	0.496484	0.0446481	0.692671	0.4949	0.443207	0.557005	0.194426	0.384288	0.322946	0.473665	0.418348	0.591087	0.847412	0.371849
GSM527949	low	0.63289	0.310108	0.51849	0.399665	0.50346	0.577507	0.545746	0.316609	0.750702	0.774919	0.240905	0.444241	0.583937	0.474528	0.923068	0.448538	0.0332062	0.573091	0.559049	0.464005	0.594109	0.180288	0.435162	0.286913	0.550039	0.456722	0.598899	0.56054	0.472319
GSM527951	low	0.643506	0.267142	0.467646	0.344364	0.469354	0.508993	0.490749	0.277249	0.711781	0.81793	0.143574	0.410746	0.577325	0.48077	0.918241	0.459055	0.0420073	0.575153	0.474884	0.444592	0.524281	0.23461	0.346859	0.307629	0.487117	0.422836	0.587885	0.505747	0.464895
GSM527952	low	0.640318	0.294159	0.467966	0.386723	0.483528	0.559671	0.515929	0.284001	0.724211	0.82827	0.203701	0.429131	0.611827	0.464918	0.950682	0.521076	0.0400576	0.569202	0.521609	0.461426	0.545511	0.299916	0.372582	0.291538	0.496345	0.471804	0.586843	0.498993	0.438843
GSM527953	low	0.592837	0.228415	0.438424	0.354927	0.431151	0.427863	0.445345	0.184379	0.707198	0.720532	0.104894	0.369371	0.54761	0.393442	0.900416	0.44071	0.0538946	0.543657	0.41638	0.421733	0.474338	0.213947	0.31208	0.283668	0.427948	0.379801	0.578505	0.497598	0.324252
GSM527954	low	0.601312	0.258049	0.463292	0.339212	0.455114	0.455378	0.471624	0.211176	0.708501	0.73565	0.136129	0.420171	0.558129	0.363468	0.952142	0.460449	0.0235084	0.567056	0.438186	0.413509	0.48311	0.244779	0.308131	0.239637	0.428399	0.385574	0.580779	0.499308	0.363898
GSM527956	low	0.618831	0.285719	0.456992	0.345505	0.472311	0.48349	0.477211	0.280876	0.701303	0.834015	0.172986	0.428694	0.56384	0.397704	0.944884	0.516491	0.0497425	0.597431	0.423018	0.427306	0.492932	0.333194	0.325715	0.274517	0.440117	0.439959	0.587168	0.51511	0.426367
GSM527957	low	0.597707	0.241256	0.482985	0.36476	0.45905	0.54238	0.495992	0.292136	0.720739	0.752796	0.159837	0.412582	0.562894	0.489965	0.931039	0.442278	0.0325828	0.559629	0.486357	0.447718	0.547558	0.251848	0.365183	0.317941	0.476419	0.427462	0.574046	0.522775	0.324584
GSM527959	low	0.614273	0.242102	0.471046	0.353353	0.45414	0.496704	0.478921	0.253016	0.710843	0.76649	0.120899	0.406523	0.545173	0.392625	0.933653	0.431737	0.031953	0.554404	0.459553	0.429456	0.514935	0.211337	0.34877	0.347726	0.508404	0.403249	0.588241	0.508797	0.380368
GSM527960	low	0.617648	0.341444	0.456383	0.331888	0.471845	0.466851	0.475623	0.246456	0.694747	0.857713	0.194478	0.395589	0.591136	0.528183	0.966697	0.483447	0.0925162	0.644696	0.408987	0.429694	0.469396	0.37849	0.259548	0.326227	0.524341	0.469295	0.61429	0.583931	0.543667
GSM527965	low	0.618496	0.303713	0.504203	0.409523	0.487152	0.578377	0.52078	0.316894	0.72318	0.785467	0.163786	0.467192	0.615525	0.524664	0.969228	0.485122	0.0549163	0.585853	0.538204	0.463531	0.561856	0.268052	0.410929	0.296428	0.486742	0.484789	0.574017	0.598785	0.465717
GSM527966	low	0.586332	0.22698	0.456745	0.395277	0.438833	0.50486	0.473308	0.224353	0.719125	0.707555	0.136293	0.364832	0.523364	0.415785	0.906349	0.435028	0.022237	0.542255	0.459265	0.433775	0.518134	0.189967	0.363084	0.295647	0.443118	0.396466	0.583547	0.500284	0.357427
GSM527968	low	0.646604	0.323788	0.505452	0.418071	0.496499	0.640964	0.551314	0.269687	0.745367	0.745798	0.307313	0.444469	0.588442	0.461606	0.939529	0.454941	0.0198589	0.577181	0.583845	0.496041	0.624157	0.202855	0.459478	0.401713	0.541979	0.469443	0.605783	0.563238	0.332502
GSM527970	low	0.628135	0.243105	0.48629	0.398151	0.474325	0.529873	0.518927	0.260318	0.735036	0.717938	0.21629	0.429752	0.557936	0.497306	0.916064	0.446955	0.0241968	0.543063	0.542719	0.471881	0.587032	0.198287	0.412476	0.353846	0.504076	0.441052	0.581791	0.563421	0.35513
GSM527972	low	0.618981	0.380668	0.459064	0.320388	0.470388	0.501434	0.488686	0.253967	0.706307	0.813166	0.130559	0.407924	0.608654	0.469065	0.945206	0.471863	0.0590958	0.604107	0.453004	0.430135	0.504058	0.313728	0.303938	0.273134	0.493313	0.446518	0.599429	0.51839	0.423843
GSM527973	low	0.621903	0.288949	0.46712	0.357166	0.456187	0.519922	0.488949	0.245767	0.711355	0.812504	0.148876	0.403248	0.590149	0.436389	0.953767	0.471467	0.032201	0.583465	0.445333	0.432829	0.516988	0.241679	0.37263	0.307387	0.478196	0.4473	0.609553	0.512938	0.540436
GSM527984	low	0.604017	0.286721	0.466828	0.329735	0.477006	0.500184	0.492867	0.292462	0.715487	0.756101	0.156567	0.433351	0.556169	0.469148	0.93534	0.449088	0.0524154	0.581896	0.475997	0.442255	0.526124	0.232272	0.337524	0.311753	0.501225	0.422947	0.593022	0.538001	0.487227
GSM527987	low	0.602373	0.32476	0.483715	0.354089	0.478928	0.519487	0.536199	0.467149	0.718706	0.761856	0.288711	0.398262	0.627302	0.428056	0.863834	0.478687	0.0067138	0.545311	0.489412	0.484455	0.561642	0.171479	0.374045	0.334558	0.47331	0.433893	0.598086	0.495209	0.530058
GSM527988	low	0.590511	0.213687	0.454945	0.332514	0.437604	0.442871	0.462213	0.238294	0.70452	0.715737	0.107975	0.357023	0.530345	0.409149	0.898426	0.465732	0.0154	0.539883	0.435728	0.422181	0.51383	0.199103	0.335087	0.172139	0.449848	0.384433	0.585115	0.522904	0.315637
GSM527989	low	0.628173	0.280991	0.478361	0.384761	0.468877	0.543032	0.522345	0.260055	0.722054	0.739018	0.18492	0.409064	0.571757	0.439667	0.924359	0.462395	0.0169607	0.628646	0.522105	0.459115	0.569554	0.201821	0.422159	0.350391	0.487332	0.437053	0.590193	0.649021	0.368661
GSM527864	high	0.606456	0.324302	0.462483	0.338355	0.466126	0.480934	0.480912	0.237504	0.698821	0.844781	0.164604	0.415498	0.630285	0.444124	0.991127	0.508427	0.0477862	0.610872	0.446305	0.417574	0.498681	0.357881	0.32636	0.261867	0.482205	0.451022	0.608632	0.538866	0.519069
GSM527870	high	0.687038	0.402802	0.456089	0.352476	0.485903	0.50834	0.479065	0.326633	0.695493	0.863719	0.120619	0.411481	0.608849	0.538456	0.945163	0.54197	0.0366449	0.624711	0.413874	0.423535	0.463476	0.404536	0.380597	0.278994	0.441851	0.489274	0.62144	0.520673	0.603004
GSM527871	high	0.661023	0.353718	0.509747	0.403866	0.513636	0.627424	0.557198	0.326406	0.74478	0.854537	0.240342	0.486118	0.646479	0.483422	0.979074	0.476479	0.0228679	0.594885	0.5951	0.488218	0.630938	0.339284	0.453849	0.362181	0.543971	0.509944	0.597339	0.600711	0.48232
GSM527873	high	0.617924	0.263284	0.449605	0.359871	0.455939	0.497628	0.482383	0.221417	0.708869	0.800652	0.162048	0.383994	0.604665	0.450345	0.925394	0.507184	0.0427425	0.566372	0.444845	0.430737	0.518105	0.21025	0.341665	0.318241	0.4793	0.423924	0.602318	0.506991	0.498292
GSM527874	high	0.636236	0.288083	0.462948	0.411186	0.48032	0.533462	0.50853	0.302664	0.717269	0.814352	0.147731	0.415967	0.653937	0.410346	0.939029	0.534098	0.03038	0.562589	0.514247	0.445935	0.535104	0.249401	0.370519	0.275789	0.478988	0.473651	0.592565	0.509682	0.57021
GSM527878	high	0.654901	0.333304	0.470539	0.387445	0.495434	0.574027	0.528286	0.362894	0.735014	0.781663	0.233001	0.419653	0.650217	0.500686	0.934719	0.478097	0.00852884	0.564362	0.510562	0.457387	0.571775	0.253098	0.413802	0.349244	0.500323	0.462846	0.592533	0.508581	0.465009
GSM527880	high	0.643236	0.468072	0.477744	0.436645	0.504128	0.535474	0.536736	0.350949	0.70195	0.897343	0.258586	0.557052	0.665907	0.396309	1	0.58804	0.0440209	0.695829	0.536989	0.475469	0.531896	0.627587	0.365125	0.275655	0.466121	0.601588	0.618545	0.73081	0.577364
GSM527882	high	0.667215	0.313169	0.501419	0.33924	0.499293	0.552657	0.518082	0.227232	0.727304	0.831527	0.195963	0.427203	0.592132	0.473724	0.905323	0.499251	0.00843858	0.589923	0.493019	0.463224	0.548339	0.317153	0.368985	0.231835	0.47821	0.454715	0.587788	0.52403	0.457312
GSM527883	high	0.690051	0.366896	0.518068	0.412983	0.523558	0.609697	0.563435	0.357584	0.745214	0.860389	0.24127	0.45844	0.640583	0.48941	0.955745	0.500853	0.0283954	0.599551	0.575244	0.481321	0.606688	0.247226	0.454005	0.330899	0.511773	0.493397	0.612073	0.556891	0.487249
GSM527888	high	0.629888	0.316647	0.481243	0.355186	0.474138	0.499857	0.501653	0.289737	0.719688	0.810735	0.156184	0.417621	0.637832	0.403431	0.943478	0.462679	0.0447125	0.575753	0.504486	0.444463	0.524187	0.294098	0.357278	0.307348	0.486198	0.437231	0.601142	0.508788	0.485479
GSM527889	high	0.636247	0.239766	0.441582	0.349805	0.454082	0.415955	0.462461	0.238282	0.70073	0.810151	0.197032	0.411223	0.56371	0.409345	0.964676	0.488297	0.0261368	0.595376	0.408572	0.425604	0.486151	0.244344	0.288097	0.318845	0.43621	0.425275	0.602631	0.530694	0.511882
GSM527892	high	0.650202	0.308283	0.478799	0.369319	0.497607	0.625466	0.528901	0.279403	0.713928	0.845544	0.226372	0.418907	0.656971	0.507159	0.960722	0.516002	0.0365587	0.600365	0.506433	0.443033	0.578684	0.229988	0.409945	0.269793	0.505205	0.469687	0.619706	0.535971	0.568714
GSM527893	high	0.624292	0.283199	0.453052	0.315828	0.463702	0.449124	0.479343	0.231823	0.710869	0.790919	0.123164	0.386183	0.576185	0.425917	0.904885	0.470935	0.0502908	0.571167	0.436137	0.430878	0.484877	0.227976	0.298385	0.297785	0.447524	0.419528	0.587465	0.50938	0.548744
GSM527894	high	0.666075	0.344899	0.515941	0.412794	0.503269	0.659017	0.565159	0.34939	0.775843	0.764182	0.267011	0.447571	0.566399	0.4632	0.896412	0.473759	0.0164271	0.563951	0.597634	0.496642	0.603449	0.256198	0.463697	0.276011	0.557129	0.477037	0.566268	0.555266	0.279333
GSM527895	high	0.666596	0.44901	0.54099	0.505844	0.495351	0.563532	0.53432	0.279879	0.722748	0.858197	0.239997	0.478927	0.632494	0.350335	0.963534	0.599145	0.0399137	0.738944	0.496182	0.459384	0.542349	0.298013	0.465997	0.252404	0.580853	0.545025	0.625168	0.714805	0.557658
GSM527896	high	0.719772	0.369318	0.501134	0.486646	0.516442	0.677939	0.577459	0.323653	0.756672	0.856723	0.384593	0.475882	0.654808	0.423979	0.946531	0.502557	0.0172863	0.574145	0.569553	0.503161	0.618728	0.228139	0.466084	0.371351	0.510832	0.530081	0.587257	0.596479	0.47418
GSM527897	high	0.589708	0.228766	0.429485	0.375123	0.430955	0.368919	0.44645	0.250721	0.712836	0.761914	0.142035	0.377824	0.541829	0.442644	0.949244	0.434498	0.00881117	0.597214	0.395042	0.401197	0.47895	0.2525	0.337318	0.294031	0.421309	0.407182	0.582182	0.593527	0.371119
GSM527898	high	0.605308	0.248295	0.470028	0.361765	0.467325	0.534441	0.512056	0.25841	0.72714	0.764074	0.18881	0.395268	0.550222	0.452298	0.930475	0.488148	0.026308	0.544775	0.477294	0.448842	0.557749	0.172295	0.408926	0.324781	0.477649	0.424734	0.59655	0.529138	0.43132
GSM527904	high	0.64926	0.334187	0.467643	0.325842	0.470981	0.469461	0.485157	0.262117	0.711845	0.836277	0.15149	0.410217	0.62938	0.39748	0.939617	0.500766	0.0449825	0.616457	0.454864	0.433272	0.503873	0.277622	0.31024	0.198299	0.490771	0.442282	0.612934	0.535092	0.499611
GSM527905	high	0.649627	0.285534	0.501161	0.384662	0.484497	0.553581	0.532418	0.335663	0.740384	0.780617	0.206975	0.429634	0.574492	0.486989	0.909879	0.458709	0.0454424	0.589792	0.562537	0.462139	0.58074	0.21634	0.420111	0.322323	0.569617	0.448671	0.595349	0.559506	0.383256
GSM527906	high	0.613094	0.307274	0.478857	0.35741	0.467726	0.534549	0.511244	0.260497	0.729836	0.740455	0.203086	0.422759	0.582631	0.396561	0.934332	0.441603	0.053261	0.585296	0.540462	0.469515	0.558167	0.217482	0.393363	0.212579	0.559905	0.422364	0.594001	0.539219	0.397559
GSM527907	high	0.67068	0.346265	0.491695	0.374168	0.503238	0.4979	0.542415	0.311824	0.727733	0.791031	0.260981	0.445468	0.556023	0.502197	0.934303	0.477682	0.0390482	0.596579	0.533414	0.469669	0.582099	0.235372	0.410548	0.359427	0.537423	0.455329	0.596769	0.550536	0.481286
GSM527908	high	0.62443	0.308485	0.448901	0.40564	0.458832	0.430147	0.473623	0.227355	0.710193	0.785074	0.170978	0.378686	0.601538	0.48718	0.904549	0.4466	0.0430861	0.57689	0.433603	0.417951	0.485499	0.278764	0.321375	0.163699	0.472729	0.418832	0.605834	0.530588	0.5539
GSM527911	high	0.634736	0.321598	0.464407	0.358155	0.498661	0.530852	0.51088	0.279918	0.720096	0.843823	0.203089	0.414843	0.618937	0.35395	0.952124	0.537076	0.0216865	0.611481	0.507487	0.439788	0.548199	0.32656	0.396381	0.33106	0.478867	0.475596	0.608954	0.538405	0.475359
GSM527912	high	0.612589	0.2703	0.454837	0.3446	0.447957	0.473648	0.490676	0.254961	0.722556	0.770304	0.187209	0.396879	0.617425	0.504777	0.921335	0.451916	0	0.564396	0.461938	0.45562	0.516938	0.280286	0.330846	0.304729	0.447624	0.42679	0.578486	0.547723	0.385827
GSM527917	high	0.610589	0.224305	0.462724	0.292821	0.441828	0.430691	0.472287	0.252661	0.715263	0.751865	0.140594	0.397507	0.543114	0.306484	0.892803	0.503122	0.027387	0.524457	0.457544	0.437255	0.510621	0.216503	0.346072	0.21135	0.478217	0.402588	0.571323	0.493983	0.322423
GSM527921	high	0.609155	0.266938	0.449909	0.328917	0.462613	0.460326	0.484998	0.246551	0.722733	0.774019	0.149573	0.384931	0.578069	0.454823	0.943672	0.495996	0.039229	0.596281	0.486648	0.43625	0.509182	0.205519	0.36087	0.307405	0.48276	0.417914	0.603973	0.522204	0.402308
GSM527924	high	0.643232	0.276814	0.482548	0.366353	0.494337	0.555321	0.520427	0.28838	0.728122	0.756329	0.174266	0.432724	0.572573	0.473684	0.937459	0.481272	0.0384875	0.574632	0.527354	0.461002	0.566921	0.212588	0.409349	0.334043	0.488017	0.44319	0.609934	0.539197	0.49384
GSM527925	high	0.653559	0.279232	0.45792	0.353106	0.477558	0.474572	0.499855	0.247499	0.710449	0.823354	0.181952	0.414077	0.594133	0.478388	0.936732	0.499813	0.0335226	0.603288	0.47624	0.447961	0.52189	0.262995	0.353364	0.31567	0.47053	0.441237	0.608162	0.541241	0.488974
GSM527928	high	0.614189	0.281834	0.466937	0.383195	0.474899	0.510624	0.504916	0.274637	0.71605	0.808248	0.207274	0.402839	0.565383	0.494377	0.946701	0.470149	0.0540507	0.56877	0.463323	0.442975	0.535163	0.212479	0.354533	0.328376	0.503454	0.451647	0.613962	0.525035	0.511347
GSM527933	high	0.628514	0.388298	0.512993	0.381227	0.514121	0.541999	0.551913	0.336045	0.741051	0.827394	0.229773	0.451964	0.626205	0.549854	0.941928	0.483436	0.0404644	0.61342	0.573678	0.47104	0.581097	0.271695	0.427387	0.280962	0.535156	0.480868	0.616925	0.560972	0.524746
GSM527938	high	0.649536	0.415708	0.522768	0.419454	0.518705	0.648685	0.570046	0.318891	0.746901	0.905742	0.322363	0.527199	0.652642	0.486068	0.99537	0.494054	0.0538508	0.628753	0.595524	0.48985	0.614474	0.288606	0.457048	0.36663	0.581425	0.535455	0.601073	0.583238	0.497342
GSM527942	high	0.623924	0.334253	0.521658	0.415735	0.504633	0.611437	0.560133	0.346086	0.759022	0.789668	0.242517	0.447974	0.559523	0.467562	0.923326	0.475592	0.0363433	0.565425	0.577122	0.480769	0.60834	0.230206	0.444172	0.387477	0.553226	0.478005	0.594585	0.559017	0.416265
GSM527943	high	0.635026	0.243356	0.479924	0.367144	0.47024	0.518128	0.497786	0.297722	0.712217	0.758359	0.164804	0.422848	0.549976	0.382106	0.922766	0.449292	0.0264349	0.544883	0.481129	0.439571	0.556906	0.158375	0.387935	0.295492	0.475621	0.408653	0.587417	0.52233	0.480849
GSM527945	high	0.641661	0.344392	0.494838	0.348962	0.504939	0.6265	0.520111	0.349943	0.717797	0.856253	0.207082	0.526604	0.604494	0.504848	0.981596	0.532922	0.0895099	0.640026	0.524504	0.456001	0.537375	0.272565	0.374884	0.318366	0.48812	0.506628	0.608292	0.591375	0.528714
GSM527948	high	0.65972	0.287921	0.491381	0.383208	0.487625	0.601432	0.536769	0.328117	0.748164	0.780435	0.233448	0.417566	0.567492	0.43887	0.878534	0.505423	0.0268958	0.53083	0.543436	0.465804	0.587846	0.169413	0.43895	0.320598	0.511071	0.450441	0.579462	0.508738	0.421058
GSM527950	high	0.681757	0.41317	0.576107	0.479484	0.535873	0.758634	0.596012	0.444579	0.797362	0.806891	0.259675	0.473134	0.615267	0.475491	0.87203	0.528047	0.0441366	0.600622	0.658786	0.485666	0.645828	0.250814	0.475779	0.306714	0.559833	0.529194	0.581504	0.636569	0.457029
GSM527955	high	0.646412	0.321808	0.501426	0.421269	0.483742	0.582727	0.533696	0.279785	0.733444	0.822363	0.231238	0.429684	0.604424	0.44613	0.914471	0.475916	0.036946	0.552429	0.541018	0.468481	0.588754	0.316175	0.432894	0.252577	0.497642	0.484071	0.560649	0.5453	0.43727
GSM527958	high	0.62958	0.444127	0.506048	0.404238	0.537075	0.577833	0.553357	0.271207	0.726291	0.90253	0.253893	0.435894	0.681982	0.463328	0.96849	0.552637	0.0619662	0.641295	0.60291	0.466881	0.583432	0.394911	0.428309	0.314869	0.534638	0.553217	0.639103	0.564857	0.639627
GSM527961	high	0.626182	0.339826	0.501997	0.38857	0.491278	0.558312	0.540035	0.27546	0.737605	0.831656	0.249599	0.417826	0.653701	0.407914	0.918949	0.470696	0.0166593	0.571216	0.557238	0.476307	0.592289	0.265496	0.438446	0.334633	0.522837	0.465105	0.598697	0.542818	0.423737
GSM527962	high	0.628233	0.33171	0.481424	0.349415	0.481738	0.539878	0.508914	0.29191	0.729563	0.814617	0.22008	0.439156	0.586856	0.507322	0.95986	0.453939	0.0275577	0.60089	0.49803	0.452281	0.54763	0.263321	0.364971	0.346654	0.500727	0.442394	0.593112	0.561655	0.454817
GSM527963	high	0.644924	0.357757	0.508738	0.386992	0.483444	0.614917	0.548598	0.322745	0.759857	0.743931	0.245962	0.452474	0.559974	0.488568	0.91271	0.476587	0.01627	0.579472	0.565941	0.483342	0.6103	0.266801	0.44293	0.362844	0.53545	0.467233	0.57282	0.599554	0.275746
GSM527971	high	0.609176	0.330603	0.486918	0.348776	0.477444	0.477509	0.509311	0.260356	0.714974	0.844115	0.165539	0.405492	0.590705	0.465858	0.942546	0.4452	0.0422333	0.61248	0.502102	0.451608	0.529639	0.309649	0.350263	0.28328	0.527291	0.436953	0.596343	0.529038	0.53169
GSM527974	high	0.593594	0.235585	0.467402	0.338391	0.451891	0.496105	0.496288	0.229224	0.720459	0.710033	0.166439	0.389644	0.542462	0.432962	0.900335	0.490267	0.0205487	0.573366	0.465608	0.442883	0.537663	0.156254	0.379308	0.321694	0.462992	0.410584	0.582843	0.500743	0.352344
GSM527975	high	0.637854	0.292615	0.503708	0.385078	0.48658	0.619268	0.540734	0.310668	0.73701	0.750934	0.212956	0.430011	0.535174	0.417989	0.905474	0.482831	0.0220458	0.56287	0.556777	0.480229	0.591449	0.195894	0.448359	0.354733	0.527844	0.457694	0.582546	0.561646	0.335321
GSM527977	high	0.603964	0.30449	0.503283	0.405167	0.488189	0.628294	0.541436	0.323168	0.748271	0.722078	0.22492	0.435853	0.549103	0.503241	0.920381	0.478073	0.0475563	0.574666	0.581654	0.486062	0.60108	0.218515	0.447205	0.328909	0.531624	0.474608	0.574624	0.594576	0.345902
GSM527979	high	0.669126	0.339266	0.533128	0.408355	0.50164	0.582509	0.561542	0.318882	0.765389	0.717562	0.297056	0.413426	0.575474	0.506484	0.870847	0.463916	0.0298219	0.572004	0.594062	0.487373	0.616058	0.217427	0.459056	0.351054	0.569829	0.480042	0.593325	0.547162	0.372401
GSM527980	high	0.625822	0.273002	0.490308	0.346949	0.483451	0.524381	0.516237	0.293053	0.743231	0.785927	0.177852	0.453481	0.61087	0.399115	0.959618	0.495433	0.0273325	0.580787	0.534705	0.466513	0.546295	0.268541	0.382608	0.376627	0.485689	0.438554	0.582657	0.549969	0.405904
GSM527982	high	0.611476	0.250894	0.446365	0.323018	0.450046	0.468265	0.471279	0.239657	0.702539	0.779753	0.112356	0.406757	0.531262	0.413686	0.927142	0.459199	0.0376204	0.560676	0.429541	0.429921	0.504767	0.236785	0.330251	0.323563	0.480416	0.413874	0.574105	0.506992	0.350686
GSM527985	high	0.649065	0.419637	0.50846	0.464932	0.512355	0.592949	0.55653	0.333031	0.71799	0.862435	0.266147	0.433672	0.658899	0.535805	0.946564	0.502609	0.104755	0.612857	0.563008	0.482418	0.593805	0.352389	0.410414	0.292229	0.544137	0.547126	0.620867	0.595763	0.595132
GSM527986	high	0.603403	0.286062	0.484374	0.300199	0.44824	0.460108	0.484191	0.218719	0.700111	0.807126	0.14108	0.407709	0.583867	0.396783	0.957915	0.480252	0.0629578	0.578018	0.460035	0.434051	0.489952	0.269465	0.314253	0.177151	0.462136	0.410662	0.578171	0.504137	0.396746
GSM527990	high	0.633001	0.282475	0.506902	0.417382	0.496663	0.644933	0.546453	0.30109	0.736424	0.733879	0.241399	0.436725	0.541156	0.411028	0.914729	0.468075	0.0316645	0.569206	0.561208	0.483463	0.608818	0.172785	0.460385	0.367091	0.553095	0.460949	0.599315	0.564545	0.447922
GSM527991	high	0.638435	0.399678	0.499565	0.369986	0.505328	0.490505	0.538533	0.312013	0.733941	0.841166	0.235663	0.425667	0.630572	0.563501	0.914977	0.476459	0.0564468	0.643172	0.560497	0.470448	0.557517	0.311553	0.407203	0.26257	0.569934	0.474425	0.606025	0.655789	0.560665
GSM527992	high	0.63265	0.30838	0.473287	0.404486	0.489503	0.577452	0.524654	0.29176	0.732171	0.827358	0.254861	0.420826	0.624361	0.421324	0.959251	0.470304	0.0239487	0.619673	0.536966	0.45769	0.574345	0.265605	0.417274	0.341055	0.504419	0.474022	0.602319	0.592737	0.492462
GSM527993	high	0.683248	0.352467	0.538426	0.49179	0.520551	0.7433	0.585368	0.371898	0.766071	0.810051	0.367272	0.467266	0.57954	0.460719	0.903941	0.483301	0.0254313	0.576978	0.622409	0.520363	0.640729	0.226073	0.473941	0.400095	0.561914	0.514219	0.56823	0.572316	0.334289
GSM527994	high	0.600033	0.239148	0.485795	0.414168	0.462237	0.600943	0.515758	0.265477	0.747281	0.661663	0.224089	0.381278	0.548082	0.363125	0.861688	0.448188	0.0134131	0.552036	0.531331	0.462343	0.581989	0.17447	0.43551	0.249673	0.502856	0.428666	0.572844	0.523839	0.248185
GSM527995	high	0.64208	0.321926	0.547365	0.489024	0.49844	0.634003	0.565656	0.338395	0.76948	0.695057	0.34425	0.437958	0.583415	0.49274	0.849805	0.459163	0.0345834	0.555394	0.612911	0.50044	0.635873	0.247552	0.472035	0.328236	0.568501	0.489146	0.597939	0.560483	0.324883
GSM527998	high	0.635965	0.255934	0.486983	0.371949	0.462748	0.566686	0.536744	0.268664	0.743557	0.676864	0.234053	0.396363	0.553836	0.380656	0.824628	0.522734	0.037099	0.537901	0.550423	0.471771	0.59372	0.196221	0.431803	0.264357	0.511603	0.440143	0.562476	0.511158	0.299962
GSM528005	high	0.652226	0.316067	0.509537	0.509487	0.498111	0.629816	0.556626	0.349121	0.738084	0.781078	0.242474	0.450451	0.577827	0.368296	0.879987	0.567345	0.0138976	0.527164	0.583556	0.495171	0.613966	0.253098	0.425155	0.28973	0.519598	0.516781	0.580267	0.547146	0.309976
GSM528006	high	0.661764	0.313656	0.512665	0.391646	0.484037	0.572286	0.541701	0.310776	0.752426	0.776184	0.227742	0.44186	0.537764	0.38579	0.925445	0.470678	0.0500474	0.556316	0.577686	0.484411	0.60199	0.241516	0.449846	0.278792	0.537142	0.465904	0.556919	0.563455	0.307358
GSM528007	high	0.593999	0.231188	0.44203	0.371111	0.435369	0.486535	0.46216	0.202536	0.719176	0.691658	0.153539	0.355012	0.585781	0.293585	0.87005	0.463253	0.00623729	0.520321	0.467027	0.429423	0.520035	0.200788	0.380502	0.213692	0.459208	0.389397	0.570573	0.473352	0.236437
GSM528008	high	0.655403	0.364248	0.51267	0.586372	0.501415	0.623019	0.574605	0.329738	0.736398	0.867105	0.239644	0.511524	0.581324	0.390491	0.965	0.584139	0.0169345	0.57118	0.596056	0.497379	0.633276	0.445101	0.45713	0.304944	0.519252	0.602525	0.580975	0.619569	0.343632
GSM528009	high	0.702076	0.414066	0.581541	0.533289	0.533309	0.810454	0.61989	0.570985	0.834237	0.760427	0.419742	0.511248	0.615959	0.483312	0.895606	0.499999	0.0668035	0.611465	0.641126	0.545326	0.64134	0.251249	0.493053	0.381636	0.580042	0.550676	0.563627	0.574929	0.335688
GSM528011	high	0.624812	0.299715	0.451842	0.298322	0.46485	0.488438	0.482829	0.249979	0.711992	0.702066	0.150074	0.390242	0.586662	0.343714	0.941694	0.522322	0.00378085	0.589245	0.448499	0.457458	0.508496	0.292847	0.34029	0.172687	0.449142	0.417001	0.582524	0.524973	0.41327
GSM528013	high	0.633612	0.28144	0.488246	0.415182	0.464639	0.531613	0.538732	0.278484	0.749296	0.653305	0.266259	0.393698	0.548068	0.383685	0.825534	0.553207	0.0634636	0.549273	0.55317	0.462176	0.587308	0.221397	0.434345	0.231841	0.521961	0.433058	0.552179	0.516528	0.256605
GSM528014	high	0.60335	0.201364	0.41074	0.30102	0.425748	0.385287	0.441109	0.218371	0.702511	0.661058	0.110876	0.358743	0.453236	0.350955	0.910058	0.414534	0.00658142	0.603655	0.368172	0.40864	0.459921	0.200843	0.248256	0.143069	0.441465	0.334995	0.583969	0.48096	0.389921
