# Supplementary material for: Identifying a Ferroptosis-Related Gene Signature for Predicting Biochemical Recurrence of Prostate Cancer
Source: Front Cell Dev Biol. 2021 Oct 29;9:666025. doi: 10.3389/fcell.2021.666025 (PMC8586218; doi:10.3389/fcell.2021.666025)
Supplement: Supplementary file 7 [file Table_7.XLSX]

## Sheet: TCGA_estimateScores
ID	StromalScore	ImmuneScore	ESTIMATEScore	TumorPurity
TCGA-ZG-A9LU	-770.961	401.653	-369.308	0.852118
TCGA-EJ-5531	-302.2	397.858	95.6582	0.814442
TCGA-EJ-7785	-50.0831	185.807	135.724	0.811016
TCGA-G9-6363	-472.804	-182.215	-655.019	0.873311
TCGA-H9-A6BX	115.454	362.691	478.145	0.780599
TCGA-V1-A8WN	-689.791	-402.4	-1092.19	0.902754
TCGA-KK-A8IL	-393.481	780.926	387.445	0.788851
TCGA-EJ-A65F	-199.119	-168.105	-367.223	0.851958
TCGA-G9-6338	-201.07	-452.231	-653.301	0.873188
TCGA-V1-A8MK	-616.872	-416.508	-1033.38	0.899007
TCGA-EJ-7331	35.1546	3.32109	38.4757	0.819284
TCGA-G9-6377	-654.868	-114.586	-769.454	0.881371
TCGA-EJ-5525	410.245	-481.417	-71.1721	0.828406
TCGA-CH-5751	132.206	1649.63	1781.84	0.647467
TCGA-CH-5753	-1058.56	-225.342	-1283.9	0.9145
TCGA-EJ-A8FS	-1419.02	-784.916	-2203.93	0.960647
TCGA-HC-7080	-1162.37	-745.876	-1908.24	0.947689
TCGA-J9-A52E	422.086	218.564	640.651	0.765468
TCGA-HC-A9TE	137.589	998.66	1136.25	0.716674
TCGA-X4-A8KS	-798.517	7.09433	-791.423	0.88289
TCGA-CH-5788	-901.342	-748.154	-1649.5	0.934885
TCGA-G9-7510	-93.4048	-66.6389	-160.044	0.835643
TCGA-TP-A8TT	-159.328	862.205	702.877	0.759559
TCGA-HC-8256	-1218.91	-634.861	-1853.77	0.945107
TCGA-VP-A876	-1321.65	-976.322	-2297.97	0.964389
TCGA-YL-A8S8	-302.434	-568.501	-870.935	0.88831
TCGA-VP-A87H	-754.836	-498.773	-1253.61	0.912692
TCGA-2A-A8VL	-1089.1	-805.405	-1894.5	0.947043
TCGA-KK-A8I6	-995.743	-465.58	-1461.32	0.924726
TCGA-M7-A722	-1059.13	-434.878	-1494.01	0.926541
TCGA-2A-A8VV	-915.889	-1005.27	-1921.16	0.948293
TCGA-G9-6371	-1027.65	-745.671	-1773.32	0.941182
TCGA-J4-A67K	-748.907	384.047	-364.86	0.851776
TCGA-EJ-7125	-401.647	-167.142	-568.788	0.867075
TCGA-V1-A9OY	-446.902	-24.6545	-471.557	0.859877
TCGA-ZG-A9LN	319.916	1672.11	1992.02	0.62365
TCGA-KK-A6E6	-180.381	-116.835	-297.216	0.846532
TCGA-CH-5748	-1147.86	-702.38	-1850.24	0.944937
TCGA-CH-5743	-682.297	780.284	97.9871	0.814244
TCGA-KK-A8IC	-39.6456	22.4179	-17.2276	0.823945
TCGA-EJ-A8FU	-117.08	-27.113	-144.193	0.834362
TCGA-V1-A9ZR	277.319	692.739	970.058	0.733472
TCGA-EJ-A65B	-261.717	-150.859	-412.576	0.855425
TCGA-CH-5764	-702.665	-225.624	-928.29	0.892145
TCGA-VN-A88M	-1183.17	-807.866	-1991.03	0.951498
TCGA-EJ-5503	-467.309	21.4497	-445.859	0.857945
TCGA-J4-A67L	-466.442	484.998	18.5563	0.820957
TCGA-EJ-5530	-467.547	-692.586	-1160.13	0.906999
TCGA-QU-A6IO	-881.218	243.2	-638.017	0.872093
TCGA-VP-A879	-604.016	-866.122	-1470.14	0.925217
TCGA-V1-A9O5	-497.07	685.799	188.729	0.80644
TCGA-VP-A878	-179.675	-1.21497	-180.89	0.837319
TCGA-4L-AA1F	1774.49	1630.97	3405.46	0.449251
TCGA-KC-A7F6	-836.087	-392.923	-1229.01	0.911211
TCGA-KK-A8IK	-1406.96	-866.855	-2273.81	0.963445
TCGA-EJ-A65E	-1174.54	-704.385	-1878.92	0.946307
TCGA-EJ-7792	401.55	573.156	974.706	0.733008
TCGA-KK-A8I8	-791.749	-461.417	-1253.17	0.912666
TCGA-V1-A8WL	-418.455	283.085	-135.37	0.833648
TCGA-YL-A8HJ	548.363	496.778	1045.14	0.725936
TCGA-KK-A59Z	170.509	24.6613	195.17	0.80588
TCGA-HC-7749	-337.748	-239.727	-577.475	0.86771
TCGA-HC-A6AP	-297.934	468.178	170.244	0.808041
TCGA-QU-A6IM	-834.722	541.821	-292.901	0.846195
TCGA-EJ-7314	-1266.7	-706.867	-1973.57	0.950706
TCGA-J4-AATV	-409.285	208.265	-201.02	0.838931
TCGA-H9-7775	-460.462	-620.512	-1080.97	0.902045
TCGA-EJ-A65J	-558.357	-451.279	-1009.64	0.897475
TCGA-KK-A7AP	-1120.64	-1088.66	-2209.3	0.960865
TCGA-YL-A8HL	-1066.37	-1052.73	-2119.1	0.957113
TCGA-EJ-5518	213.786	-201.37	12.4164	0.821471
TCGA-HC-A632	176.965	915.102	1092.07	0.721182
TCGA-ZG-A9LZ	-530.473	84.8205	-445.652	0.857929
TCGA-EJ-5499	-583.776	134.977	-448.799	0.858167
TCGA-ZG-A9L1	-406.513	-1126.78	-1533.29	0.928695
TCGA-CH-5769	-510.562	-259.579	-770.141	0.881418
TCGA-G9-6378	-132.548	-403.323	-535.871	0.864658
TCGA-FC-7708	77.8659	40.2961	118.162	0.812521
TCGA-KK-A6E3	-172.047	565.058	393.011	0.788348
TCGA-M7-A720	-936.545	-413.131	-1349.68	0.918364
TCGA-KK-A8I5	-483.553	-557.342	-1040.89	0.89949
TCGA-HI-7171	-626.197	-483.685	-1109.88	0.903868
TCGA-G9-6342	-932.823	-615.028	-1547.85	0.929486
TCGA-V1-A8WV	-445.207	362.314	-82.8933	0.829369
TCGA-YL-A9WY	370.702	1157.7	1528.4	0.675363
TCGA-EJ-5507	-516.516	-13.6432	-530.159	0.864236
TCGA-M7-A725	-1010.66	-769.498	-1780.15	0.941521
TCGA-HC-7230	-1256.03	-902.096	-2158.12	0.958757
TCGA-J4-A67R	-465.389	507.44	42.0516	0.818983
TCGA-J9-A8CP	-205.562	-284.811	-490.373	0.861283
TCGA-KK-A8IB	-354.637	508.21	153.573	0.80948
TCGA-CH-5767	-909.261	-851.002	-1760.26	0.940533
TCGA-EJ-5512	-887.707	-683.799	-1571.51	0.930761
TCGA-KK-A6E8	-1031.42	-849.611	-1881.03	0.946407
TCGA-M7-A71Z	-1503.02	-1171.21	-2674.23	0.977519
TCGA-ZG-A9L9	501.636	583.534	1085.17	0.721883
TCGA-G9-A9S0	-860.566	8.80681	-851.759	0.887014
TCGA-ZG-A9KY	-720.573	694.677	-25.8959	0.824665
TCGA-V1-A9ZG	-117.73	-247.324	-365.054	0.851791
TCGA-2A-A8VT	-977.774	-561.287	-1539.06	0.929009
TCGA-G9-6496	-382.51	-531.312	-913.822	0.891184
TCGA-ZG-A8QX	-798.184	-416.254	-1214.44	0.910327
TCGA-EJ-5504	73.1667	-312.228	-239.061	0.841957
TCGA-EJ-7123	-810.955	-697.548	-1508.5	0.92734
TCGA-HC-8258	-918.169	-168.231	-1086.4	0.902388
TCGA-HC-7744	-1089.36	-799.995	-1889.35	0.946801
TCGA-M7-A71Y	-640.267	-395.953	-1036.22	0.89919
TCGA-EJ-A6RA	-824.752	-252.04	-1076.79	0.90178
TCGA-EJ-5496	-1259.35	-801.053	-2060.41	0.954582
TCGA-CH-5752	-500.946	-793.802	-1294.75	0.915143
TCGA-CH-5741	-1274.03	-874.706	-2148.73	0.958364
TCGA-EJ-5498	157.123	168.371	325.494	0.794407
TCGA-ZG-A9LY	-267.242	-16.0979	-283.34	0.845446
TCGA-YL-A9WK	98.8317	128.745	227.576	0.803055
TCGA-KK-A8ID	-1240.89	-680.382	-1921.27	0.948298
TCGA-G9-6369	-741.501	-788.708	-1530.21	0.928527
TCGA-HC-7820	-1101.15	-725.888	-1827.04	0.943817
TCGA-G9-6498	-184.06	815.881	631.821	0.766302
TCGA-HC-7075	-1065.09	-264.146	-1329.24	0.917172
TCGA-V1-A8WW	-540.389	-227.052	-767.441	0.881231
TCGA-ZG-A9L6	178	134.879	312.879	0.79553
TCGA-HC-8213	-1465.29	-1007.85	-2473.14	0.970871
TCGA-HC-7231	-813.554	116.881	-696.673	0.876274
TCGA-YL-A9WH	-792.571	-573.558	-1366.13	0.919317
TCGA-XK-AAJR	-507.305	-563.017	-1070.32	0.901369
TCGA-EJ-5524	155.857	205.31	361.167	0.791215
TCGA-EJ-5527	48.71	118.149	166.859	0.808334
TCGA-ZG-A9LM	-80.0728	-23.7896	-103.862	0.831085
TCGA-HC-7747	-513.469	388.868	-124.602	0.832774
TCGA-V1-A9Z9	-257.39	-385.995	-643.385	0.872478
TCGA-HC-7211	-909.424	-103.967	-1013.39	0.897718
TCGA-V1-A9O7	193.239	101.755	294.993	0.797118
TCGA-YL-A8SQ	-458.707	-195.285	-653.992	0.873238
TCGA-KK-A59V	-294.939	2147.9	1852.96	0.639475
TCGA-V1-A9OF	-1216.77	-567.761	-1784.53	0.941737
TCGA-KK-A7B3	-67.9956	460.97	392.975	0.788352
TCGA-VN-A88O	-884.994	-193.669	-1078.66	0.901898
TCGA-HC-A6HY	-1281.74	-601.893	-1883.63	0.94653
TCGA-KC-A4BR	-31.2437	-298.266	-329.51	0.849046
TCGA-YL-A9WJ	-165.034	191.722	26.6885	0.820275
TCGA-VN-A88N	-1100.67	-752.859	-1853.53	0.945095
TCGA-HC-8261	-670.338	-21.206	-691.544	0.875911
TCGA-J4-A67M	-89.0534	737.65	648.597	0.764717
TCGA-FC-A6HD	-1437.75	-612.141	-2049.89	0.954121
TCGA-HC-A6AO	-932.638	476.566	-456.073	0.858714
TCGA-CH-5739	-30.0176	68.0608	38.0433	0.81932
TCGA-G9-6379	-299.622	1028.73	729.109	0.757049
TCGA-G9-6343	-758.388	-552.509	-1310.9	0.916096
TCGA-HC-8216	-475.556	152.467	-323.089	0.848548
TCGA-YL-A8SB	-22.5962	-170.612	-193.208	0.838307
TCGA-J4-AAU2	-792.902	-445.532	-1238.43	0.91178
TCGA-J9-A8CL	401.863	309.783	711.646	0.758721
TCGA-KK-A8I4	440.725	1171.01	1611.74	0.666292
TCGA-V1-A9OA	-24.0449	-166.672	-190.717	0.838107
TCGA-KK-A8IF	-944.839	-946.917	-1891.76	0.946914
TCGA-KK-A7B1	-125.34	-414.745	-540.084	0.864968
TCGA-VP-AA1N	-199.497	217.911	18.4134	0.820969
TCGA-XK-AAIW	-1300.62	80.3004	-1220.32	0.910684
TCGA-ZG-A9L5	-750.331	-599.838	-1350.17	0.918392
TCGA-G9-7522	-398.523	-264.736	-663.26	0.8739
TCGA-J4-A67N	-861.553	172.187	-689.366	0.875756
TCGA-HC-A6AL	-449.692	230.044	-219.648	0.840416
TCGA-EJ-8469	-764.561	-613.773	-1378.33	0.92002
TCGA-EJ-A46D	-847.477	-480.24	-1327.72	0.917083
TCGA-G9-6367	-599.312	-405.466	-1004.78	0.897161
TCGA-VP-A87E	47.0238	851.825	898.849	0.740537
TCGA-HC-A4ZV	63.8778	508.548	572.426	0.771874
TCGA-G9-6373	-200.272	57.9193	-142.353	0.834213
TCGA-G9-6370	-319.289	-138.059	-457.349	0.85881
TCGA-VP-A87J	-857.824	-749.468	-1607.29	0.932669
TCGA-CH-5763	-58.9531	-132.202	-191.155	0.838142
TCGA-ZG-A9NI	188.736	-317.999	-129.263	0.833152
TCGA-KK-A6E4	-1093.23	-382.185	-1475.41	0.925511
TCGA-EJ-A7NF	-1442.67	-752.353	-2195.02	0.960282
TCGA-KC-A4BN	-1468.7	-752.616	-2221.31	0.961352
TCGA-J4-A83M	-829.526	-296.727	-1126.25	0.904894
TCGA-EJ-5517	-352.383	90.1466	-262.236	0.843788
TCGA-CH-5754	-212.137	711.145	499.008	0.778681
TCGA-EJ-A46H	91.2102	402.581	493.792	0.779161
TCGA-2A-AAYF	-918.385	-781.009	-1699.39	0.93746
TCGA-YL-A8HK	-186.654	-81.6103	-268.264	0.844262
TCGA-2A-A8VX	-1065.8	-1332.88	-2398.68	0.968194
TCGA-HC-A48F	-794.1	-1097.19	-1891.29	0.946892
TCGA-FC-A66V	-853.868	-49.6127	-903.48	0.890494
TCGA-HC-7736	-322.393	-77.0774	-399.47	0.854427
TCGA-V1-A9O9	-269.622	1208.89	939.264	0.736537
TCGA-CH-5789	-556.193	-44.8832	-601.076	0.869426
TCGA-HC-A8D1	-242.049	-45.5309	-287.58	0.845778
TCGA-EJ-8468	169.4	332.138	501.538	0.778448
TCGA-V1-A9ZK	-532.382	-463.806	-996.187	0.896603
TCGA-KC-A7FE	33.543	-239.007	-205.464	0.839286
TCGA-Y6-A9XI	-1086.76	-703.623	-1790.38	0.942025
TCGA-HC-7210	160.696	234.966	395.662	0.788109
TCGA-G9-6336	-828.616	-487.81	-1316.43	0.916421
TCGA-KK-A6E2	-1161.87	-542.903	-1704.77	0.937735
TCGA-KK-A5A1	-125.394	-5.07278	-130.467	0.83325
TCGA-EJ-A7NK	-837.859	-544.082	-1381.94	0.920228
TCGA-2A-AAYO	-151.331	822.235	670.904	0.762603
TCGA-V1-A9ZI	21.2303	218.166	239.396	0.802019
TCGA-G9-A9S4	-1318.68	-907.836	-2226.52	0.961562
TCGA-KK-A7B0	-228.48	1032.74	804.261	0.749795
TCGA-J4-8198	-410.544	-735.316	-1145.86	0.906115
TCGA-HC-7819	-1342.79	-938.526	-2281.31	0.96374
TCGA-HC-8259	-1234.95	-983.943	-2218.89	0.961254
TCGA-EJ-5511	-512.272	-760.727	-1273	0.913852
TCGA-EJ-5495	304.911	327.642	632.553	0.766233
TCGA-ZG-A9L2	620.681	731.478	1352.16	0.694214
TCGA-EJ-A7NJ	-1045.63	-118.663	-1164.29	0.907256
TCGA-G9-6353	-637.929	-729.233	-1367.16	0.919377
TCGA-HC-7821	328.575	363.345	691.921	0.760604
TCGA-V1-A9OX	-668.341	53.3318	-615.009	0.870435
TCGA-EJ-7782	-477.992	-367.764	-845.756	0.886607
TCGA-V1-A8MG	-332.082	-143.735	-475.817	0.860196
TCGA-XK-AAJP	-676.251	-279.724	-955.975	0.893973
TCGA-EJ-A46I	-867.631	-588.66	-1456.29	0.924444
TCGA-G9-A9S7	-1353.76	-505.512	-1859.27	0.94537
TCGA-HC-A76W	-22.9885	-131.938	-154.926	0.83523
TCGA-EJ-AB20	367.733	494.276	862.008	0.74416
TCGA-V1-A8X3	-451.519	-474.235	-925.754	0.891977
TCGA-HC-A8CY	-879.35	210.202	-669.148	0.87432
TCGA-VN-A88I	673.525	320.999	994.523	0.731026
TCGA-HC-7740	-184.893	-10.9588	-195.851	0.838518
TCGA-KK-A6E7	-926.409	-615.338	-1541.75	0.929155
TCGA-KK-A7B4	-516.323	-8.52549	-524.849	0.863844
TCGA-YL-A9WX	-393.336	223.486	-169.85	0.836432
TCGA-CH-5744	-862.11	-259.838	-1121.95	0.904625
TCGA-J4-AATZ	-1163.5	-691.849	-1855.35	0.945182
TCGA-HC-8266	25.7209	1705.39	1731.11	0.653124
TCGA-EJ-7781	-523.047	-67.8478	-590.895	0.868687
TCGA-KK-A8I9	-58.8441	396.613	337.769	0.793311
TCGA-YL-A8SA	-1401.02	-821.604	-2222.63	0.961405
TCGA-HC-A6AN	-574.276	-73.7695	-648.046	0.872812
TCGA-HC-8262	-1077.23	-745.599	-1822.83	0.943613
TCGA-EJ-A46B	-945.463	-844.363	-1789.83	0.941998
TCGA-KK-A59Y	-1196.29	-705.911	-1902.2	0.947406
TCGA-EJ-8470	-592.611	1323.03	730.423	0.756923
TCGA-XK-AAIR	-477.123	-12.8371	-489.96	0.861253
TCGA-XJ-A9DI	-34.5792	846.54	811.961	0.749047
TCGA-J4-A67O	-108.511	147.606	39.0949	0.819232
TCGA-KC-A7F5	-1386.58	-1331.07	-2717.64	0.978843
TCGA-J4-A6M7	-855.221	-1021.31	-1876.53	0.946193
TCGA-G9-6339	-962.054	-422.762	-1384.82	0.920393
TCGA-XK-AAJU	-878.561	-161.023	-1039.58	0.899406
TCGA-EJ-5515	-667.608	-652.96	-1320.57	0.916665
TCGA-J4-A6G3	-370.234	702.077	331.844	0.79384
TCGA-SU-A7E7	-580.324	79.7558	-500.568	0.862043
TCGA-CH-5746	-1233.89	-911.383	-2145.27	0.958219
TCGA-HC-7209	-790.238	-369.848	-1160.09	0.906996
TCGA-J4-A83J	-881.52	127.858	-753.663	0.880273
TCGA-KK-A8IA	-969.186	-800.544	-1769.73	0.941004
TCGA-EJ-7797	-918.675	-290.544	-1209.22	0.91001
TCGA-KK-A7AW	-785.11	710.693	-74.4172	0.828673
TCGA-2A-A8W3	-669.867	-551.1	-1220.97	0.910724
TCGA-EJ-7788	-106.426	-300.608	-407.034	0.855003
TCGA-G9-7525	-280.773	-472.921	-753.694	0.880276
TCGA-KK-A6DY	-802.678	-29.1875	-831.866	0.885662
TCGA-HC-8257	-604.918	-336.106	-941.024	0.892988
TCGA-EJ-7321	-900.941	-15.1555	-916.097	0.891335
TCGA-KK-A8IH	-922.906	-34.8217	-957.728	0.894089
TCGA-HI-7169	-216.857	-449.449	-666.307	0.874117
TCGA-YL-A8HM	-558.027	414.161	-143.867	0.834336
TCGA-EJ-7318	-681.239	26.3709	-654.868	0.8733
TCGA-MG-AAMC	-1245.1	-745.663	-1990.76	0.951486
TCGA-YL-A8SL	-1272.02	-964.697	-2236.72	0.961972
TCGA-G9-6361	-186.168	-634.154	-820.322	0.884874
TCGA-KK-A8IM	-411.014	-93.5055	-504.52	0.862337
TCGA-EJ-A8FN	-411.831	118.914	-292.917	0.846196
TCGA-YL-A8SP	-703.386	-1219.51	-1922.9	0.948374
TCGA-KC-A4BV	-3.76367	75.4444	71.6808	0.81648
TCGA-V1-A8MF	-238.153	495.932	257.778	0.800405
TCGA-XJ-A9DQ	-847.355	-624.987	-1472.34	0.92534
TCGA-EJ-7327	68.5005	-331.418	-262.918	0.843841
TCGA-KC-A7FD	-1518.2	-732.007	-2250.2	0.962511
TCGA-HC-7077	-1396.72	-1070.89	-2467.61	0.970676
TCGA-G9-6354	-1264.46	-594.788	-1859.25	0.945369
TCGA-V1-A8WS	-1053.73	-998.743	-2052.47	0.954234
TCGA-J4-A67Q	69.9594	421.746	491.705	0.779353
TCGA-VN-A88Q	-1188.61	-656.624	-1845.23	0.944696
TCGA-CH-5794	-1116.59	-599.958	-1716.55	0.938334
TCGA-J4-A83L	-497.438	-612.797	-1110.24	0.90389
TCGA-G9-6351	-964.533	-813.493	-1778.03	0.941415
TCGA-J9-A8CK	169.334	-264.436	-95.1017	0.830369
TCGA-EJ-7791	229.512	-93.7761	135.736	0.811015
TCGA-EJ-7328	38.3972	853.839	892.236	0.741189
TCGA-HC-A6HX	-598.042	-103.371	-701.413	0.876609
TCGA-YL-A8SO	-426.696	-438.871	-865.567	0.887948
TCGA-KC-A4BL	-431.033	59.1035	-371.93	0.852319
TCGA-EJ-5497	-494.271	-245.199	-739.47	0.879283
TCGA-YL-A8SH	-661.127	-484.895	-1146.02	0.906125
TCGA-HC-A76X	-1311.55	-1167.06	-2478.61	0.971063
TCGA-G9-6362	-561.968	-354.932	-916.9	0.891388
TCGA-CH-5772	-457.602	-323.787	-781.389	0.882197
TCGA-FC-A5OB	-1158.26	-1021	-2179.26	0.959635
TCGA-QU-A6IP	-821.761	-588.27	-1410.03	0.921834
TCGA-VN-A88R	-328.742	-340.027	-668.769	0.874293
TCGA-J4-A6G1	109.26	1977.16	2086.42	0.612759
TCGA-QU-A6IN	-1382.38	-824.111	-2206.49	0.960751
TCGA-EJ-7325	-861.57	-503.693	-1365.26	0.919267
TCGA-VN-A88L	-321.646	-693.859	-1015.51	0.897855
TCGA-EJ-5501	-871.715	-491.871	-1363.59	0.91917
TCGA-CH-5768	-1104.01	-629.259	-1733.27	0.939179
TCGA-EJ-5494	-496.542	-99.1094	-595.652	0.869033
TCGA-HC-7737	-5.7259	497.263	491.537	0.779368
TCGA-KK-A8IJ	-850.977	-723.222	-1574.2	0.930905
TCGA-XJ-A9DX	-775.065	-521.096	-1296.16	0.915227
TCGA-HC-A9TH	-116.599	30.757	-85.8421	0.829611
TCGA-CH-5765	-1073.72	-962.542	-2036.26	0.95352
TCGA-KK-A6E5	-545.084	-264.194	-809.277	0.884117
TCGA-EJ-5502	-385.737	219.304	-166.433	0.836157
TCGA-V1-A9Z8	124.236	85.3794	209.616	0.804623
TCGA-KK-A7AV	-276.837	1049.49	772.657	0.752857
TCGA-EJ-5532	-482.803	-599.392	-1082.19	0.902122
TCGA-CH-5791	-592.127	-324.871	-916.998	0.891395
TCGA-V1-A9OT	-709.756	-214.21	-923.966	0.891858
TCGA-CH-5740	-848.067	-275.429	-1123.5	0.904721
TCGA-G9-7523	1050.94	768.723	1819.67	0.643225
TCGA-CH-5771	308.126	601.133	909.26	0.739509
TCGA-XJ-A83H	-1104.58	-438.166	-1542.75	0.929209
TCGA-EJ-7330	-311.98	-439.859	-751.84	0.880146
TCGA-J4-A83K	-729.209	-702.869	-1432.08	0.923083
TCGA-EJ-7783	-528.708	-249.412	-778.121	0.881971
TCGA-EJ-7317	-736.188	-894.526	-1630.71	0.933903
TCGA-EJ-A65M	-561.257	89.1414	-472.116	0.859919
TCGA-FC-A8O0	-967.412	-924.349	-1891.76	0.946914
TCGA-YL-A8HO	434.102	979.165	1413.27	0.68773
TCGA-ZG-A9N3	-1006.6	436.706	-569.893	0.867156
TCGA-ZG-A9MC	298.835	1800.69	2099.52	0.611237
TCGA-CH-5792	201.617	757.097	958.713	0.734603
TCGA-J9-A52B	-405.422	-79.7772	-485.199	0.860897
TCGA-EJ-5519	-529.026	-600.233	-1129.26	0.905081
TCGA-XJ-A9DK	-663.03	-238.777	-901.807	0.890382
TCGA-V1-A9Z7	377.02	120.327	497.347	0.778834
TCGA-HC-7750	-378.909	-450.699	-829.608	0.885508
TCGA-HI-7170	257.893	332.163	590.056	0.770226
TCGA-G9-6494	-506.816	-710.973	-1217.79	0.910531
TCGA-HC-A6AS	-6.45504	734.267	727.811	0.757173
TCGA-EJ-5542	-237.841	-437.743	-675.584	0.874778
TCGA-EJ-5526	-110.586	-93.4124	-203.999	0.839169
TCGA-XQ-A8TA	-1801.61	-1481.19	-3282.8	0.992431
TCGA-VP-A87D	-1153.35	-993.064	-2146.41	0.958267
TCGA-M7-A724	-1697.74	-1109.7	-2807.45	0.981455
TCGA-HC-7212	-534.981	-649.967	-1184.95	0.908527
TCGA-J4-A83N	-1199.39	-582.142	-1781.53	0.941589
TCGA-CH-5790	-1071.32	-431.616	-1502.94	0.927034
TCGA-EJ-AB27	-932.08	271.462	-660.618	0.873711
TCGA-XA-A8JR	-588.302	-397.016	-985.318	0.895895
TCGA-EJ-5509	-175.447	378.253	202.806	0.805216
TCGA-VN-A943	-1917.42	-1348.08	-3265.5	0.992116
TCGA-EJ-5505	-1123.14	-679.948	-1803.09	0.94265
TCGA-HC-7233	78.929	649.766	728.695	0.757089
TCGA-CH-5750	-770.858	345.63	-425.228	0.856385
TCGA-HC-7818	-672.225	-60.2451	-732.47	0.878793
TCGA-EJ-8472	-721.427	-802.992	-1524.42	0.928211
TCGA-HC-7232	-448.833	-640.033	-1088.87	0.902544
TCGA-V1-A8MU	6.60052	442.416	449.016	0.783264
TCGA-XJ-A83G	-1129.94	-634.224	-1764.16	0.940727
TCGA-HC-8265	-717.185	-182.749	-899.934	0.890257
TCGA-KC-A7F3	-908.346	-438.92	-1347.27	0.918224
TCGA-YL-A8SI	-104.987	20.0471	-84.9403	0.829537
TCGA-YL-A8SC	-357.279	256.849	-100.431	0.830804
TCGA-G9-6365	10.3859	-240.065	-229.68	0.841213
TCGA-H9-A6BY	-1111.87	-1045.52	-2157.39	0.958727
TCGA-J4-A67S	-1036.57	21.3797	-1015.19	0.897835
TCGA-J9-A8CM	159.338	-62.2259	97.1118	0.814319
TCGA-G9-6332	-1310.21	-939.971	-2250.18	0.96251
TCGA-HC-7079	614.215	2991.1	3605.31	0.422852
TCGA-2A-A8VO	-574.577	-399.665	-974.242	0.895172
TCGA-EJ-A65G	-1033.29	-901.547	-1934.83	0.948928
TCGA-YL-A8SR	-516.25	-597.413	-1113.66	0.904106
TCGA-QU-A6IL	-1053.14	-238.066	-1291.2	0.914933
TCGA-ZG-A9LS	511.613	1133.14	1644.75	0.66267
TCGA-G9-6329	-335.494	72.8753	-262.619	0.843818
TCGA-KK-A7AY	-888.765	-434.642	-1323.41	0.916831
TCGA-CH-5762	-302.865	291.976	-10.8892	0.823417
TCGA-KK-A7AU	-1803.19	-1140.37	-2943.56	0.985089
TCGA-YL-A9WI	-711.063	-739.951	-1451.01	0.924149
TCGA-XK-AAJT	-95.7929	2.18805	-93.6048	0.830246
TCGA-EJ-A6RC	-10.9936	680.91	669.917	0.762697
TCGA-EJ-7784	-990.064	-581.62	-1571.68	0.93077
TCGA-FC-7961	170.121	-195.986	-25.865	0.824663
TCGA-EJ-A7NN	-473.166	127.145	-346.021	0.850324
TCGA-EJ-5506	-956.953	-509.144	-1466.1	0.924992
TCGA-EJ-7218	-965.649	-479.647	-1445.3	0.923828
TCGA-Y6-A8TL	-645.6	-674.588	-1320.19	0.916642
TCGA-VN-A88K	-245.143	-441.635	-686.778	0.875573
TCGA-HC-7748	17.7114	2.42462	20.136	0.820825
TCGA-2A-AAYU	-878.463	-939.888	-1818.35	0.943395
TCGA-2A-A8W1	-1662.65	-893.526	-2556.18	0.973719
TCGA-FC-A4JI	-1571.39	-436.764	-2008.15	0.952268
TCGA-KK-A6E0	-1070.98	-618.623	-1689.6	0.936959
TCGA-G9-7509	-745.299	-907.964	-1653.26	0.935081
TCGA-HC-7817	192.217	631.045	823.262	0.747947
TCGA-CH-5761	-215.284	-562.316	-777.6	0.881935
TCGA-ZG-A8QZ	7.47808	296.232	303.71	0.796345
TCGA-G9-6356	-203.69	312.684	108.993	0.813305
TCGA-G9-6333	-450.398	-203.164	-653.562	0.873207
TCGA-EJ-7794	-222.696	84.9675	-137.728	0.833839
TCGA-ZG-A9LB	-328.861	356.241	27.3799	0.820217
TCGA-XK-AAK1	-1031.4	-358.646	-1390.04	0.920693
TCGA-YL-A8S9	-1536.01	-1289.64	-2825.65	0.981964
TCGA-J4-8200	-325.46	-443.895	-769.355	0.881364
TCGA-ZG-A9L4	234.146	-5.63266	228.513	0.802973
TCGA-ZG-A8QY	-262.924	-658.188	-921.112	0.891669
TCGA-YL-A8SK	-387.245	-29.9927	-417.238	0.855779
TCGA-ZG-A9ND	-1120.33	-648.208	-1768.54	0.940945
TCGA-KK-A6E1	-1129.54	-623.721	-1753.26	0.940183
TCGA-EJ-5522	-433.554	-34.4476	-468.001	0.85961
TCGA-WW-A8ZI	-929.789	-416.689	-1346.48	0.918178
TCGA-G9-6348	-119.79	53.8202	-65.9698	0.827978
TCGA-VP-A87C	519.086	1999.62	2518.71	0.561413
TCGA-EJ-5514	141.706	216.923	358.628	0.791443
TCGA-EJ-7786	-458.142	-540.835	-998.976	0.896784
TCGA-XQ-A8TB	-90.5437	-511.806	-602.35	0.869519
TCGA-CH-5766	-966.427	-75.7345	-1042.16	0.899571
TCGA-X4-A8KQ	-154.864	-8.32525	-163.189	0.835896
TCGA-J9-A8CN	-664.062	-448.865	-1112.93	0.904059
TCGA-YL-A8SJ	62.6093	-739.06	-676.451	0.874839
TCGA-HC-A8D0	-259.77	192.387	-67.3836	0.828095
TCGA-TK-A8OK	849.497	-56.2893	793.207	0.750868
TCGA-EJ-A7NG	-428.647	-334.595	-763.242	0.88094
TCGA-HC-8260	-574.367	-359.876	-934.244	0.892539
TCGA-KK-A8I7	-79.7037	287.047	207.343	0.804821
TCGA-EJ-5510	-507.333	57.4954	-449.838	0.858245
TCGA-KK-A7B2	-45.4037	1056.22	1010.81	0.729392
TCGA-EJ-A46E	-797.272	-241.606	-1038.88	0.89936
TCGA-G9-7521	-2.80661	727.553	724.747	0.757467
TCGA-V1-A9OQ	-539.731	-169.419	-709.15	0.877154
TCGA-G9-6364	-118.568	-540.731	-659.298	0.873617
TCGA-HC-A631	-919.482	-876.216	-1795.7	0.942287
TCGA-G9-6366	-969.547	-717.527	-1687.07	0.936829
TCGA-HC-7078	-523.133	-25.2603	-548.393	0.86558
TCGA-VN-A88P	-228.465	-266.448	-494.913	0.861622
TCGA-XK-AAJA	-1131.3	-651.216	-1782.51	0.941637
TCGA-ZG-A9M4	-687.756	827.539	139.784	0.810667
TCGA-HC-8264	382.482	-264.2	118.282	0.812511
TCGA-KK-A8IG	178.308	-107.818	70.49	0.816581
TCGA-VP-A87B	-664.71	-533.913	-1198.62	0.909364
TCGA-V1-A8ML	-381.53	-663.632	-1045.16	0.899763
TCGA-G9-6385	-496.788	-491.785	-988.573	0.896107
TCGA-G9-6347	59.9992	881.577	941.577	0.736307
TCGA-J4-A67T	-867.351	-213.896	-1081.25	0.902062
TCGA-ZG-A9L0	410.797	761.65	1172.45	0.712958
TCGA-G9-6499	-1043.47	-303.363	-1346.83	0.918199
TCGA-V1-A9OL	-507.604	-2.36391	-509.968	0.862741
TCGA-EJ-7789	-768.926	-741.092	-1510.02	0.927423
TCGA-ZG-A8QW	-198.662	382.796	184.134	0.806838
TCGA-KK-A59X	-370.743	-413.91	-784.653	0.882423
TCGA-M7-A721	-611.947	-310.241	-922.188	0.89174
TCGA-EJ-7115	-312.003	-478.998	-791.001	0.882861
TCGA-EJ-A46F	-1354.86	-881.629	-2236.49	0.961963
TCGA-M7-A723	-16.7521	788.357	771.605	0.752959
TCGA-XK-AAJ3	-470.179	-725.489	-1195.67	0.909184
TCGA-KK-A7AZ	-857.77	-687.225	-1544.99	0.929331
TCGA-HC-7742	-424.089	-683.283	-1107.37	0.903711
TCGA-HC-7745	109.913	500.748	610.661	0.768294
TCGA-V1-A8MM	-98.5834	292.506	193.923	0.805988
TCGA-KC-A7FA	-675.926	-229.702	-905.628	0.890637
TCGA-VP-A875	-1321.95	-1197.3	-2519.25	0.97247
TCGA-HC-7081	835.355	418.85	1254.2	0.704492
TCGA-CH-5745	-242.731	281.979	39.2479	0.819219
TCGA-HI-7168	116.336	-712.11	-595.774	0.869042
TCGA-HC-7738	-1140.6	-554.896	-1695.5	0.937261
TCGA-V1-A9OH	-460.19	-351.767	-811.957	0.884301
TCGA-TP-A8TV	-1122.43	-909.487	-2031.92	0.953327
TCGA-J9-A52C	414.474	692.891	1107.36	0.719624
TCGA-YL-A9WL	-952.231	-1010.19	-1962.43	0.950198
TCGA-EJ-5521	-638.124	-184.763	-822.886	0.885049
TCGA-EJ-5516	243.537	175.334	418.871	0.786007
TCGA-CH-5738	30.7305	734.445	765.176	0.753579
TCGA-G9-7519	-503.374	-581.185	-1084.56	0.902272
TCGA-HC-7213	-431.658	-48.4535	-480.111	0.860517
TCGA-G9-6384	-336.873	-251.358	-588.231	0.868493
TCGA-EJ-8474	-247.512	-468.515	-716.027	0.877639
TCGA-HC-A6AQ	-995.299	-292.922	-1288.22	0.914757
TCGA-EJ-7793	-997.466	-805.53	-1803	0.942645
TCGA-HC-7752	-759.547	-377.977	-1137.52	0.905597
TCGA-XJ-A83F	-743.391	-798.617	-1542.01	0.929169
TCGA-EJ-5508	-399.325	285.663	-113.662	0.831884
TCGA-KK-A7AQ	-487.071	-345.025	-832.096	0.885677
TCGA-XK-AAIV	227.981	1470.32	1698.3	0.656763
TCGA-EJ-7315	215.067	907.173	1122.24	0.718106
TCGA-J4-A83I	-519.804	-210.548	-730.352	0.878645
TCGA-EJ-7312	-884.892	-535.191	-1420.08	0.922405
TCGA-EJ-A7NH	-641.887	-546.454	-1188.34	0.908735
TCGA-CH-5737	-1194.72	-736.348	-1931.07	0.948753

## Sheet: MSKCC_estimateScores
ID	StromalScore	ImmuneScore	ESTIMATEScore	TumorPurity
GSM527858	-488.123	-91.9464	-580.07	0.867899
GSM528005	-1229.75	51.223	-1178.52	0.908133
GSM528006	-952.165	-353.391	-1305.56	0.915782
GSM528007	-1704.75	-1009.88	-2714.62	0.978752
GSM527859	-644.516	335.521	-308.995	0.847451
GSM527860	-463.634	93.6092	-370.025	0.852173
GSM527861	-1000.54	-464.863	-1465.4	0.924953
GSM527862	-1087.58	-578.463	-1666.04	0.935745
GSM527863	-562.2	-110.709	-672.91	0.874588
GSM527865	-396.426	-125.983	-522.409	0.863663
GSM527866	280.616	1169.38	1450	0.683806
GSM527867	-1014.27	-565.11	-1579.38	0.931183
GSM527868	-922.425	-428.894	-1351.32	0.918459
GSM527869	-892.228	-719.696	-1611.92	0.932914
GSM527872	-449.69	-180.952	-630.641	0.871562
GSM527875	-626.052	-486.88	-1112.93	0.90406
GSM527876	-1180.95	-602.767	-1783.72	0.941697
GSM527877	-870.694	-191.432	-1062.13	0.900847
GSM527879	-251.257	512.292	261.035	0.800118
GSM527881	-826.041	-298.452	-1124.49	0.904784
GSM527884	-944.355	-503.522	-1447.88	0.923973
GSM527885	-619.789	524.13	-95.6583	0.830414
GSM527886	-839.61	-483.814	-1323.42	0.916832
GSM527887	-494.808	94.2206	-400.587	0.854512
GSM527890	-784.722	-293.433	-1078.15	0.901866
GSM527891	-907.449	-379.843	-1287.29	0.914701
GSM527899	-1403.57	-879.687	-2283.25	0.963816
GSM527900	-1753.7	-909.841	-2663.54	0.977187
GSM527901	-997.312	-595.478	-1592.79	0.931899
GSM527902	-722.263	-331.909	-1054.17	0.90034
GSM527903	-305.871	36.8155	-269.055	0.844325
GSM527909	-1604.47	-1032.65	-2637.13	0.976356
GSM527910	-1161.18	-296.6	-1457.78	0.924528
GSM527913	-1296.8	-59.8828	-1356.68	0.91877
GSM527914	-1789.55	-1011.36	-2800.91	0.981271
GSM527915	-1353.67	-613.139	-1966.81	0.950398
GSM527916	-644.359	-474.355	-1118.71	0.904422
GSM527918	-1193.2	-986.063	-2179.26	0.959635
GSM527919	-967.488	-226.895	-1194.38	0.909105
GSM527920	-869.326	-657.063	-1526.39	0.928319
GSM527922	-831.323	-450.431	-1281.75	0.914373
GSM527923	-554.843	-229.582	-784.425	0.882407
GSM527926	-808.152	-283.284	-1091.44	0.902707
GSM527927	-897.619	179.063	-718.557	0.877817
GSM527929	-1209.11	-365.042	-1574.15	0.930903
GSM527930	-1519.59	-580.627	-2100.22	0.956307
GSM527931	-777.612	-477.28	-1254.89	0.912769
GSM527932	-840.073	-178.939	-1019.01	0.898082
GSM527934	-1177.43	-829.84	-2007.27	0.952229
GSM527935	-964.928	-169.074	-1134	0.905377
GSM527936	-1149.67	-268.505	-1418.17	0.922296
GSM527937	-1499.78	-884.793	-2384.57	0.967674
GSM527939	-1649.12	-902.348	-2551.47	0.973561
GSM527940	-1096.67	-600.025	-1696.7	0.937322
GSM527941	-1241.02	-522.451	-1763.47	0.940693
GSM527944	-1439.29	-847.169	-2286.46	0.963941
GSM527946	-568.732	301.373	-267.358	0.844191
GSM527947	-1341.19	-651.169	-1992.35	0.951558
GSM527949	-1129.21	-302.565	-1431.77	0.923066
GSM527951	-818.404	-458.453	-1276.86	0.914081
GSM527952	-925.398	-123.91	-1049.31	0.900029
GSM527953	-1387.19	-1042.83	-2430.02	0.969335
GSM527954	-1448.02	-725.735	-2173.75	0.959407
GSM527956	-1170.67	-240.519	-1411.19	0.921899
GSM527957	-1217.64	-608.15	-1825.79	0.943757
GSM527959	-1336.15	-792.242	-2128.39	0.957508
GSM527960	-868.557	24.4068	-844.15	0.886498
GSM527965	-1305.83	162.092	-1143.73	0.905983
GSM527966	-1669.99	-961.652	-2631.64	0.976182
GSM527968	-1157.13	-371.844	-1528.97	0.92846
GSM527970	-1289.56	-637.266	-1926.83	0.948556
GSM527972	-1058.39	-120.882	-1179.28	0.908179
GSM527973	-947.997	-414.088	-1362.09	0.919083
GSM527984	-1035.27	-509.143	-1544.42	0.929299
GSM527987	-539.018	-489.842	-1028.86	0.898716
GSM527988	-1023.13	-981.797	-2004.92	0.952124
GSM527989	-741.05	-629.82	-1370.87	0.919591
GSM527864	-422.285	-28.2244	-450.509	0.858295
GSM527870	356.998	460.999	817.997	0.74846
GSM527871	-690.325	295.857	-394.468	0.854045
GSM527873	-803.786	-686.935	-1490.72	0.92636
GSM527874	-520.341	-200.642	-720.983	0.877987
GSM527878	-453.308	-134.081	-587.39	0.868432
GSM527880	218.383	1236.41	1454.79	0.683293
GSM527882	-358.63	-156.395	-515.025	0.863117
GSM527883	-386.051	254.757	-131.294	0.833317
GSM527888	-590.24	-362.108	-952.348	0.893735
GSM527889	-1050.57	-512.992	-1563.56	0.930334
GSM527892	-368.196	74.7471	-293.449	0.846238
GSM527893	-1212.34	-548.391	-1760.73	0.940556
GSM527894	-529.376	-333.482	-862.858	0.887765
GSM527895	-725.248	674.674	-50.5748	0.826709
GSM527896	-601.639	397.339	-204.3	0.839193
GSM527897	-1207.06	-770.128	-1977.19	0.950871
GSM527898	-777.705	-717.245	-1494.95	0.926593
GSM527904	-668.694	-223.43	-892.124	0.889734
GSM527905	-918.144	-396.299	-1314.44	0.916305
GSM527906	-1171.72	-646.334	-1818.06	0.943381
GSM527907	-595.912	-164.821	-760.733	0.880765
GSM527908	-543.621	-449.242	-992.863	0.896387
GSM527911	-540.231	256.017	-284.214	0.845515
GSM527912	-1303.33	-471.901	-1775.23	0.941277
GSM527917	-1327.01	-974.53	-2301.54	0.964528
GSM527921	-1180.42	-651.51	-1831.93	0.944054
GSM527924	-803.835	-414.895	-1218.73	0.910588
GSM527925	-579.165	-249.965	-829.13	0.885475
GSM527928	-867.935	-254.411	-1122.35	0.904649
GSM527933	-216.16	249.643	33.4823	0.819704
GSM527938	-560.774	630.168	69.3946	0.816673
GSM527942	-721.51	-222.17	-943.68	0.893163
GSM527943	-1210.52	-786.518	-1997.04	0.951769
GSM527945	-364.387	381.334	16.9466	0.821092
GSM527948	-727.026	-472.993	-1200.02	0.909449
GSM527950	-138.83	309.867	171.037	0.807972
GSM527955	-491.329	163.414	-327.914	0.848922
GSM527958	-298.886	1231.2	932.31	0.737227
GSM527961	-917.773	-176.502	-1094.28	0.902886
GSM527962	-976.481	-305.17	-1281.65	0.914367
GSM527963	-805.45	-315.128	-1120.58	0.904539
GSM527971	-330.236	-181.194	-511.43	0.86285
GSM527974	-1172.22	-958.742	-2130.96	0.957616
GSM527975	-985.623	-488.565	-1474.19	0.925443
GSM527977	-604.952	-297.102	-902.054	0.890399
GSM527979	-718.048	-342.264	-1060.31	0.900731
GSM527980	-1282.59	-435.939	-1718.53	0.938434
GSM527982	-1365.69	-728.159	-2093.85	0.956033
GSM527985	-180.791	785.653	604.862	0.768838
GSM527986	-1349.12	-552.691	-1901.82	0.947388
GSM527990	-924.976	-500.027	-1425	0.922683
GSM527991	-22.239	77.8428	55.6038	0.81784
GSM527992	-887.537	-74.0264	-961.563	0.894341
GSM527993	-459.018	76.756	-382.262	0.853112
GSM527994	-1565.63	-894.132	-2459.77	0.970398
GSM527995	-1074.56	-379.802	-1454.36	0.924336
GSM527998	-1128.76	-850.734	-1979.49	0.950976
GSM528008	-1269.03	815.322	-453.711	0.858537
GSM528009	-319.117	256.676	-62.4409	0.827688
GSM528011	-1705.05	-88.0895	-1793.14	0.942161
GSM528013	-1383.91	-697.454	-2081.37	0.955494
GSM528014	-2250.12	-1327.53	-3577.64	0.996815
